# Supplementary material for: P,P-Bis[4-(dimethyl­amino)­phen­yl]-N,N-bis­(propan-2-yl)phosphinic amide
Source: Acta Crystallogr Sect E Struct Rep Online. 2013 Jan 9;69(Pt 2):o195. doi: 10.1107/S1600536812050398 (PMC3569256; doi:10.1107/S1600536812050398)
Supplement: Supplementary file 1 [file e-69-0o195-sup1.cif]

##############################################################################
#                                                                            #
# This CIF contains the data in a paper accepted for publication in          #
# Acta Crystallographica Section E. It conforms to the requirements of       #
# Notes for Authors for Acta Crystallographica Section E, and has been       #
# peer reviewed under the auspices of the IUCr Commission on Journals.       #
#                                                                            #
# Full details of the Crystallographic Information File format               #
# are given in the paper "The Crystallographic Information File (CIF):       #
# a New Standard Archive File for Crystallography" by S. R. Hall, F. H.      #
# Allen and I. D. Brown [Acta Cryst. (1991), A47, 655-685].                  #
#                                                                            #
# The current version of the core CIF dictionary is obtainable from          #
# ftp://ftp.iucr.org/pub/cif_core.dic.                                       #
#                                                                            #
# Software is freely available for graphical display of the structure(s)     #
# in this CIF. For information consult the CIF software page                 #
# http://www.iucr.org/resources/cif/software.                                #
#                                                                            #
# This file may be used for bona fide research purposes within the           #
# scientific community so long as proper attribution is given to the journal # 
# article from which it was obtained.                                        #
#                                                                            #
##############################################################################
data_global
_audit_creation_method     'WinGX routine CIF_UPDATE'
_audit_conform_dict_name     cif_core.dic
_audit_conform_dict_version     2.4
_journal_data_validation_number     ?
_journal_date_recd_electronic     2012-11-23
_journal_date_accepted     2012-12-11
_journal_name_full     'Acta Crystallographica, Section E'
_journal_year     2013
_journal_volume     69
_journal_issue      2
_journal_page_first     o195
_journal_page_last     o195
_journal_paper_category     QO
_journal_paper_doi     10.1107/S1600536812050398
_journal_coeditor_code     BT6869
_publ_contact_author_name     'Williams, D. Bradley G. '
_publ_contact_author_address
;
Research Centre for Synthesis and Catalysis
Department of Chemistry
University of Johannesburg (APK Campus)
PO Box 524
Auckland Park
Johannesburg
2006
South Africa
;
_publ_contact_author_email     bwilliams@uj.ac.za
_publ_contact_author_fax     '+27-11 559 3431'
_publ_contact_author_phone     '+27-11-559 2819'
_publ_section_title
;\
<i>P</i>,<i>P</i>-Bis[4-(dimethylamino)phenyl]-<i>N</i>,<i>N</i>-bis(propan-2-\
yl)phosphinic amide
;
loop_
    _publ_author_name
    _publ_author_footnote
    _publ_author_address
    'Evans, Stephen J.' .
;
Research Centre for Synthesis and Catalysis
Department of Chemistry
University of Johannesburg (APK Campus)
PO Box 524
Auckland Park
Johannesburg
2006
South Africa
;
    'Renison, C. Alicia' .
;
Research Centre for Synthesis and Catalysis
Department of Chemistry
University of Johannesburg (APK Campus)
PO Box 524
Auckland Park
Johannesburg
2006
South Africa
;
    'Williams, D. Bradley G.'
;
Industrial Research Limited, 69 Gracefield Rd, Lower Hutt,
Wellington, New Zealand.
;
;
Research Centre for Synthesis and Catalysis
Department of Chemistry
University of Johannesburg (APK Campus)
PO Box 524
Auckland Park
Johannesburg
2006
South Africa
;
    'Muller, Alfred' .
;
Research Centre for Synthesis and Catalysis
Department of Chemistry
University of Johannesburg (APK Campus)
PO Box 524
Auckland Park
Johannesburg
2006
South Africa
;
data_I
_audit_creation_method     'WinGX routine CIF_UPDATE'
_chemical_name_systematic
;
<i>P</i>,<i>P</i>-Bis[4-(dimethylamino)phenyl]-<i>N</i>,<i>N</i>-
bis(propan-2-yl)phosphinic amide
;
_chemical_formula_moiety     'C22 H34 N3 O1 P1'
_chemical_formula_sum     'C22 H34 N3 O P'
_chemical_formula_iupac     'C22 H34 N3 O1 P1'
_chemical_formula_weight     387.49
_symmetry_cell_setting     orthorhombic
_symmetry_space_group_name_H-M     'P 21 21 21'
_symmetry_space_group_name_Hall     'P 2ac 2ab'
loop_
    _symmetry_equiv_pos_as_xyz
    'x, y, z'
    '-x+1/2, -y, z+1/2'
    '-x, y+1/2, -z+1/2'
    'x+1/2, -y+1/2, -z'
_cell_length_a     6.2960(4)
_cell_length_b     16.6389(8)
_cell_length_c     19.9475(11)
_cell_angle_alpha     90
_cell_angle_beta     90
_cell_angle_gamma     90
_cell_volume     2089.7(2)
_cell_formula_units_Z     4
_cell_measurement_reflns_used     3113
_cell_measurement_theta_min     2.38
_cell_measurement_theta_max     25.87
_cell_measurement_temperature     100(2)
_exptl_crystal_description     prism
_exptl_crystal_colour     colourless
_exptl_crystal_size_max     0.13
_exptl_crystal_size_mid     0.11
_exptl_crystal_size_min     0.1
_exptl_crystal_density_diffrn     1.232
_exptl_crystal_density_method     'not measured'
_exptl_crystal_F_000     840
_exptl_absorpt_coefficient_mu     0.148
_exptl_absorpt_correction_type     multi-scan
_exptl_absorpt_process_details
;
(SADABS; Bruker, 2004)
;
_exptl_absorpt_correction_T_min     0.9810
_exptl_absorpt_correction_T_max     0.9853
_exptl_special_details
;
The intensity data was collected on a Bruker X8 APEXII 4 K KappaCCD
diffractometer using an exposure time of 20 s/frame. A total of 1010 frames
were collected with a frame width of 0.5\% covering up to \q = 28.33\% with
99.9% completeness accomplished.
;
_diffrn_ambient_temperature     100(2)
_diffrn_radiation_type     MoK\a
_diffrn_radiation_wavelength     0.71073
_diffrn_radiation_monochromator     graphite
_diffrn_measurement_device_type     'Bruker X8 APEXII 4K KappaCCD'
_diffrn_measurement_method     '\f and \w'
_diffrn_reflns_number     18896
_diffrn_reflns_av_R_equivalents     0.0736
_diffrn_reflns_theta_min     1.59
_diffrn_reflns_theta_max     28.33
_diffrn_reflns_theta_full     28.33
_diffrn_measured_fraction_theta_max     0.999
_diffrn_measured_fraction_theta_full     0.999
_diffrn_reflns_limit_h_min     -4
_diffrn_reflns_limit_h_max     8
_diffrn_reflns_limit_k_min     -19
_diffrn_reflns_limit_k_max     22
_diffrn_reflns_limit_l_min     -26
_diffrn_reflns_limit_l_max     26
_diffrn_standards_number     0
_diffrn_standards_interval_count     0
_diffrn_standards_interval_time     0
_diffrn_standards_decay_%     0
_refine_special_details
;
Refinement of <i>F</i>^2^ against ALL reflections. The weighted <i>R</i>-factor
<i>wR</i> and goodness of fit <i>S</i> are based on <i>F</i>^2^, conventional
<i>R</i>-factors <i>R</i> are based on <i>F</i>, with <i>F</i> set to zero for
negative <i>F</i>^2^. The threshold expression of <i>F</i>^2^ >
\s(<i>F</i>^2^) is used only for calculating <i>R</i>-factors(gt) <i>etc</i>.
and is not relevant to the choice of reflections for refinement.
<i>R</i>-factors based on <i>F</i>^2^ are statistically about twice as large
as those based on <i>F</i>, and <i>R</i>- factors based on ALL data will be
even larger.
;
_reflns_number_total     5212
_reflns_number_gt     3840
_reflns_threshold_expression     I>2sigma(I)
_refine_ls_structure_factor_coef     Fsqd
_refine_ls_matrix_type     full
_refine_ls_R_factor_all     0.0832
_refine_ls_R_factor_gt     0.0502
_refine_ls_wR_factor_ref     0.1098
_refine_ls_goodness_of_fit_ref     1.036
_refine_ls_restrained_S_all     1.036
_refine_ls_number_reflns     5212
_refine_ls_number_parameters     252
_refine_ls_number_restraints     0
_refine_ls_hydrogen_treatment     constr
_refine_ls_weighting_scheme     calc
_refine_ls_weighting_details
                 'calc w=1/[\s^2^(Fo^2^)+(0.0467P)^2^] where P=(Fo^2^+2Fc^2^)/3'
_atom_sites_solution_hydrogens     geom
_atom_sites_solution_primary     direct
_atom_sites_solution_secondary     difmap
_refine_ls_shift/su_max     0.002
_refine_ls_shift/su_mean     0
_refine_diff_density_max     0.304
_refine_diff_density_min     -0.349
_refine_ls_extinction_method     none
_refine_ls_abs_structure_details     'Flack (1983), 2224 Friedel pairs'
_refine_ls_abs_structure_Flack     0.11(10)
loop_
    _atom_type_symbol
    _atom_type_description
    _atom_type_scat_dispersion_real
    _atom_type_scat_dispersion_imag
    _atom_type_scat_source
    C C 0.0033 0.0016 'International Tables Vol C Tables 4.2.6.8 and 6.1.1.4'
    H H 0 0 'International Tables Vol C Tables 4.2.6.8 and 6.1.1.4'
    N N 0.0061 0.0033 'International Tables Vol C Tables 4.2.6.8 and 6.1.1.4'
    O O 0.0106 0.006 'International Tables Vol C Tables 4.2.6.8 and 6.1.1.4'
    P P 0.1023 0.0942 'International Tables Vol C Tables 4.2.6.8 and 6.1.1.4'
_computing_data_collection     'APEX2 (Bruker, 2005)'
_computing_cell_refinement     'SAINT-Plus (Bruker, 2004)'
_computing_data_reduction     'SAINT-Plus and XPREP (Bruker, 2004)'
_computing_structure_solution     'SIR97 (Altomare <i>et al.</i>, 1999)'
_computing_structure_refinement     'SHELXL97 (Sheldrick, 2008)'
_computing_molecular_graphics     'DIAMOND (Brandenburg & Putz, 2005)'
_computing_publication_material
                            'publCIF (Westrip, 2010) and WinGX (Farrugia, 2012)'
loop_
    _atom_site_type_symbol
    _atom_site_label
    _atom_site_fract_x
    _atom_site_fract_y
    _atom_site_fract_z
    _atom_site_U_iso_or_equiv
    _atom_site_adp_type
    _atom_site_calc_flag
    _atom_site_refinement_flags
    _atom_site_occupancy
    _atom_site_disorder_assembly
    _atom_site_disorder_group
    C C11 0.7556(4) -0.08285(14) 0.92323(10) 0.0145(5) Uani d . 1 . .
    C C12 0.9663(4) -0.10305(14) 0.91217(10) 0.0161(5) Uani d . 1 . .
    H H12 1.0688 -0.0615 0.9079 0.019 Uiso calc R 1 . .
    C C13 1.0314(4) -0.18282(14) 0.90711(11) 0.0161(5) Uani d . 1 . .
    H H13 1.1769 -0.1948 0.8994 0.019 Uiso calc R 1 . .
    C C14 0.8830(4) -0.24597(13) 0.91337(10) 0.0162(5) Uani d . 1 . .
    C C15 0.6722(4) -0.22578(13) 0.92635(11) 0.0166(5) Uani d . 1 . .
    H H15 0.5697 -0.2671 0.9322 0.02 Uiso calc R 1 . .
    C C16 0.6103(4) -0.14573(14) 0.93076(11) 0.0164(5) Uani d . 1 . .
    H H16 0.4654 -0.1334 0.9391 0.02 Uiso calc R 1 . .
    C C17 0.7881(4) -0.38862(14) 0.91197(13) 0.0247(6) Uani d . 1 . .
    H H17A 0.6801 -0.382 0.877 0.037 Uiso calc R 1 . .
    H H17B 0.7206 -0.386 0.9562 0.037 Uiso calc R 1 . .
    H H17C 0.858 -0.4409 0.9065 0.037 Uiso calc R 1 . .
    C C18 1.1650(5) -0.34575(14) 0.89615(11) 0.0208(6) Uani d . 1 . .
    H H18A 1.2488 -0.328 0.9348 0.031 Uiso calc R 1 . .
    H H18B 1.218 -0.3195 0.8555 0.031 Uiso calc R 1 . .
    H H18C 1.1775 -0.4042 0.8913 0.031 Uiso calc R 1 . .
    C C21 0.7295(4) 0.05075(13) 1.01511(11) 0.0145(5) Uani d . 1 . .
    C C22 0.9324(4) 0.04153(13) 1.04203(11) 0.0152(5) Uani d . 1 . .
    H H22 1.0411 0.0179 1.0155 0.018 Uiso calc R 1 . .
    C C23 0.9787(4) 0.06615(14) 1.10679(10) 0.0177(5) Uani d . 1 . .
    H H23 1.1183 0.059 1.1239 0.021 Uiso calc R 1 . .
    C C24 0.8226(4) 0.10145(13) 1.14755(11) 0.0171(5) Uani d . 1 . .
    C C25 0.6184(4) 0.10968(14) 1.12077(11) 0.0181(6) Uani d . 1 . .
    H H25 0.5091 0.1328 1.1474 0.022 Uiso calc R 1 . .
    C C26 0.5730(4) 0.08471(13) 1.05623(11) 0.0166(5) Uani d . 1 . .
    H H26 0.4328 0.0907 1.0394 0.02 Uiso calc R 1 . .
    C C27 0.7173(5) 0.17979(17) 1.24584(12) 0.0276(7) Uani d . 1 . .
    H H27A 0.5815 0.1519 1.2517 0.041 Uiso calc R 1 . .
    H H27B 0.6955 0.2282 1.2187 0.041 Uiso calc R 1 . .
    H H27C 0.7739 0.1949 1.2898 0.041 Uiso calc R 1 . .
    C C28 1.0833(4) 0.12767(16) 1.23701(12) 0.0253(6) Uani d . 1 . .
    H H28A 1.163 0.1708 1.2149 0.038 Uiso calc R 1 . .
    H H28B 1.1508 0.0759 1.2273 0.038 Uiso calc R 1 . .
    H H28C 1.0826 0.1368 1.2855 0.038 Uiso calc R 1 . .
    C C31 0.8422(4) 0.15896(13) 0.88452(11) 0.0178(5) Uani d . 1 . .
    H H31 0.8743 0.1784 0.8382 0.021 Uiso calc R 1 . .
    C C32 0.6577(5) 0.21017(14) 0.90928(13) 0.0262(6) Uani d . 1 . .
    H H32A 0.6189 0.1936 0.9548 0.039 Uiso calc R 1 . .
    H H32B 0.5355 0.203 0.8794 0.039 Uiso calc R 1 . .
    H H32C 0.6999 0.2669 0.9095 0.039 Uiso calc R 1 . .
    C C33 1.0435(5) 0.17255(15) 0.92493(13) 0.0276(6) Uani d . 1 . .
    H H33A 1.151 0.133 0.9117 0.041 Uiso calc R 1 . .
    H H33B 1.0121 0.1665 0.9728 0.041 Uiso calc R 1 . .
    H H33C 1.0973 0.2269 0.9164 0.041 Uiso calc R 1 . .
    C C34 0.7688(4) 0.04290(14) 0.80697(11) 0.0187(6) Uani d . 1 . .
    H H34 0.7268 -0.015 0.8093 0.022 Uiso calc R 1 . .
    C C35 0.5943(4) 0.08600(16) 0.76836(12) 0.0248(6) Uani d . 1 . .
    H H35A 0.6317 0.1428 0.7633 0.037 Uiso calc R 1 . .
    H H35B 0.46 0.0815 0.7929 0.037 Uiso calc R 1 . .
    H H35C 0.5786 0.0614 0.724 0.037 Uiso calc R 1 . .
    C C36 0.9802(4) 0.04601(15) 0.77057(12) 0.0244(6) Uani d . 1 . .
    H H36A 1.0882 0.0181 0.7972 0.037 Uiso calc R 1 . .
    H H36B 1.0225 0.1022 0.7642 0.037 Uiso calc R 1 . .
    H H36C 0.9663 0.0198 0.7268 0.037 Uiso calc R 1 . .
    N N1 0.9457(4) -0.32461(12) 0.90623(10) 0.0226(5) Uani d . 1 . .
    N N2 0.8668(4) 0.12702(12) 1.21223(9) 0.0207(5) Uani d . 1 . .
    N N3 0.7898(3) 0.07164(11) 0.87759(9) 0.0155(5) Uani d . 1 . .
    O O1 0.4187(3) 0.01727(9) 0.92616(7) 0.0194(4) Uani d . 1 . .
    P P1 0.65325(10) 0.01773(4) 0.93260(3) 0.01474(14) Uani d . 1 . .
loop_
    _atom_site_aniso_label
    _atom_site_aniso_U_11
    _atom_site_aniso_U_22
    _atom_site_aniso_U_33
    _atom_site_aniso_U_12
    _atom_site_aniso_U_13
    _atom_site_aniso_U_23
    C11 0.0215(13) 0.0097(11) 0.0122(11) -0.0013(9) 0.0018(10) -0.0008(9)
    C12 0.0240(14) 0.0117(12) 0.0127(10) -0.0043(11) -0.0032(10) -0.0016(9)
    C13 0.0190(14) 0.0140(12) 0.0154(10) 0.0026(10) -0.0004(10) -0.0007(9)
    C14 0.0266(16) 0.0102(11) 0.0116(9) -0.0017(10) -0.0041(10) 0.0009(8)
    C15 0.0230(14) 0.0112(11) 0.0155(11) -0.0054(11) -0.0008(11) 0.0017(9)
    C16 0.0186(14) 0.0163(12) 0.0142(10) -0.0017(10) 0.0001(11) -0.0004(9)
    C17 0.0333(17) 0.0087(12) 0.0322(14) -0.0014(11) -0.0030(12) -0.0009(11)
    C18 0.0296(16) 0.0118(12) 0.0209(12) 0.0017(12) -0.0001(12) -0.0014(9)
    C21 0.0254(15) 0.0054(12) 0.0126(10) -0.0044(10) 0.0026(10) 0.0009(8)
    C22 0.0206(14) 0.0071(11) 0.0179(11) 0.0009(10) 0.0039(10) -0.0003(8)
    C23 0.0223(15) 0.0129(12) 0.0179(11) 0.0005(11) -0.0009(10) 0.0030(9)
    C24 0.0287(16) 0.0089(11) 0.0136(10) -0.0022(11) 0.0018(10) 0.0017(8)
    C25 0.0249(16) 0.0132(12) 0.0163(11) 0.0000(11) 0.0057(11) 0.0028(9)
    C26 0.0208(14) 0.0109(12) 0.0180(11) 0.0002(10) 0.0003(10) 0.0043(9)
    C27 0.0339(19) 0.0338(16) 0.0152(12) 0.0073(13) -0.0013(11) -0.0078(11)
    C28 0.0310(18) 0.0296(16) 0.0153(11) 0.0006(12) -0.0012(11) -0.0011(10)
    C31 0.0291(15) 0.0079(11) 0.0165(10) -0.0023(11) 0.0022(11) 0.0011(8)
    C32 0.0367(17) 0.0144(13) 0.0275(12) 0.0034(13) 0.0108(13) 0.0031(10)
    C33 0.0352(17) 0.0160(13) 0.0317(14) -0.0079(12) -0.0089(14) 0.0037(11)
    C34 0.0268(15) 0.0137(13) 0.0157(11) -0.0002(11) -0.0012(11) -0.0018(9)
    C35 0.0324(17) 0.0232(15) 0.0187(12) -0.0005(12) -0.0038(11) 0.0011(10)
    C36 0.0325(17) 0.0218(14) 0.0189(12) -0.0001(12) 0.0047(12) -0.0028(10)
    N1 0.0260(13) 0.0086(10) 0.0331(11) -0.0005(9) -0.0009(10) -0.0024(9)
    N2 0.0266(13) 0.0231(12) 0.0124(9) 0.0042(10) 0.0003(9) -0.0037(8)
    N3 0.0267(13) 0.0081(10) 0.0118(9) -0.0036(9) 0.0004(8) -0.0021(8)
    O1 0.0211(10) 0.0136(8) 0.0235(8) 0.0005(7) -0.0008(7) -0.0014(7)
    P1 0.0209(3) 0.0094(3) 0.0140(3) 0.0000(3) -0.0002(3) -0.0005(2)
_geom_special_details
;
All e.s.d.'s (except the e.s.d. in the dihedral angle between two l.s. planes)
are estimated using the full covariance matrix. The cell e.s.d.'s are taken
into account individually in the estimation of e.s.d.'s in distances, angles
and torsion angles; correlations between e.s.d.'s in cell parameters are only
used when they are defined by crystal symmetry. An approximate (isotropic)
treatment of cell e.s.d.'s is used for estimating e.s.d.'s involving l.s.
planes.
;
loop_
    _geom_bond_atom_site_label_1
    _geom_bond_atom_site_label_2
    _geom_bond_site_symmetry_2
    _geom_bond_distance
    _geom_bond_publ_flag
    C11 C12 . 1.386(3) ?
    C11 C16 . 1.398(3) ?
    C11 P1 . 1.803(2) ?
    C12 C13 . 1.393(3) ?
    C12 H12 . 0.95 ?
    C13 C14 . 1.412(3) ?
    C13 H13 . 0.95 ?
    C14 N1 . 1.374(3) ?
    C14 C15 . 1.393(3) ?
    C15 C16 . 1.391(3) ?
    C15 H15 . 0.95 ?
    C16 H16 . 0.95 ?
    C17 N1 . 1.460(3) ?
    C17 H17A . 0.98 ?
    C17 H17B . 0.98 ?
    C17 H17C . 0.98 ?
    C18 N1 . 1.439(3) ?
    C18 H18A . 0.98 ?
    C18 H18B . 0.98 ?
    C18 H18C . 0.98 ?
    C21 C22 . 1.395(3) ?
    C21 C26 . 1.401(3) ?
    C21 P1 . 1.800(2) ?
    C22 C23 . 1.386(3) ?
    C22 H22 . 0.95 ?
    C23 C24 . 1.404(3) ?
    C23 H23 . 0.95 ?
    C24 N2 . 1.387(3) ?
    C24 C25 . 1.399(3) ?
    C25 C26 . 1.383(3) ?
    C25 H25 . 0.95 ?
    C26 H26 . 0.95 ?
    C27 N2 . 1.451(3) ?
    C27 H27A . 0.98 ?
    C27 H27B . 0.98 ?
    C27 H27C . 0.98 ?
    C28 N2 . 1.450(3) ?
    C28 H28A . 0.98 ?
    C28 H28B . 0.98 ?
    C28 H28C . 0.98 ?
    C31 N3 . 1.496(3) ?
    C31 C33 . 1.519(4) ?
    C31 C32 . 1.523(4) ?
    C31 H31 . 1 ?
    C32 H32A . 0.98 ?
    C32 H32B . 0.98 ?
    C32 H32C . 0.98 ?
    C33 H33A . 0.98 ?
    C33 H33B . 0.98 ?
    C33 H33C . 0.98 ?
    C34 N3 . 1.493(3) ?
    C34 C36 . 1.517(4) ?
    C34 C35 . 1.521(3) ?
    C34 H34 . 1 ?
    C35 H35A . 0.98 ?
    C35 H35B . 0.98 ?
    C35 H35C . 0.98 ?
    C36 H36A . 0.98 ?
    C36 H36B . 0.98 ?
    C36 H36C . 0.98 ?
    N3 P1 . 1.658(2) ?
    O1 P1 . 1.4825(17) ?
loop_
    _geom_angle_atom_site_label_1
    _geom_angle_atom_site_label_2
    _geom_angle_atom_site_label_3
    _geom_angle_site_symmetry_1
    _geom_angle_site_symmetry_3
    _geom_angle
    _geom_angle_publ_flag
    C12 C11 C16 . . 117.5(2) ?
    C12 C11 P1 . . 125.71(18) ?
    C16 C11 P1 . . 116.71(19) ?
    C11 C12 C13 . . 121.6(2) ?
    C11 C12 H12 . . 119.2 ?
    C13 C12 H12 . . 119.2 ?
    C12 C13 C14 . . 120.5(2) ?
    C12 C13 H13 . . 119.7 ?
    C14 C13 H13 . . 119.7 ?
    N1 C14 C15 . . 121.5(2) ?
    N1 C14 C13 . . 120.6(2) ?
    C15 C14 C13 . . 117.9(2) ?
    C16 C15 C14 . . 120.6(2) ?
    C16 C15 H15 . . 119.7 ?
    C14 C15 H15 . . 119.7 ?
    C15 C16 C11 . . 121.8(2) ?
    C15 C16 H16 . . 119.1 ?
    C11 C16 H16 . . 119.1 ?
    N1 C17 H17A . . 109.5 ?
    N1 C17 H17B . . 109.5 ?
    H17A C17 H17B . . 109.5 ?
    N1 C17 H17C . . 109.5 ?
    H17A C17 H17C . . 109.5 ?
    H17B C17 H17C . . 109.5 ?
    N1 C18 H18A . . 109.5 ?
    N1 C18 H18B . . 109.5 ?
    H18A C18 H18B . . 109.5 ?
    N1 C18 H18C . . 109.5 ?
    H18A C18 H18C . . 109.5 ?
    H18B C18 H18C . . 109.5 ?
    C22 C21 C26 . . 117.6(2) ?
    C22 C21 P1 . . 124.24(18) ?
    C26 C21 P1 . . 118.10(19) ?
    C23 C22 C21 . . 121.2(2) ?
    C23 C22 H22 . . 119.4 ?
    C21 C22 H22 . . 119.4 ?
    C22 C23 C24 . . 121.1(2) ?
    C22 C23 H23 . . 119.5 ?
    C24 C23 H23 . . 119.5 ?
    N2 C24 C25 . . 120.6(2) ?
    N2 C24 C23 . . 121.8(2) ?
    C25 C24 C23 . . 117.6(2) ?
    C26 C25 C24 . . 121.0(2) ?
    C26 C25 H25 . . 119.5 ?
    C24 C25 H25 . . 119.5 ?
    C25 C26 C21 . . 121.4(2) ?
    C25 C26 H26 . . 119.3 ?
    C21 C26 H26 . . 119.3 ?
    N2 C27 H27A . . 109.5 ?
    N2 C27 H27B . . 109.5 ?
    H27A C27 H27B . . 109.5 ?
    N2 C27 H27C . . 109.5 ?
    H27A C27 H27C . . 109.5 ?
    H27B C27 H27C . . 109.5 ?
    N2 C28 H28A . . 109.5 ?
    N2 C28 H28B . . 109.5 ?
    H28A C28 H28B . . 109.5 ?
    N2 C28 H28C . . 109.5 ?
    H28A C28 H28C . . 109.5 ?
    H28B C28 H28C . . 109.5 ?
    N3 C31 C33 . . 112.16(19) ?
    N3 C31 C32 . . 113.9(2) ?
    C33 C31 C32 . . 112.4(2) ?
    N3 C31 H31 . . 105.9 ?
    C33 C31 H31 . . 105.9 ?
    C32 C31 H31 . . 105.9 ?
    C31 C32 H32A . . 109.5 ?
    C31 C32 H32B . . 109.5 ?
    H32A C32 H32B . . 109.5 ?
    C31 C32 H32C . . 109.5 ?
    H32A C32 H32C . . 109.5 ?
    H32B C32 H32C . . 109.5 ?
    C31 C33 H33A . . 109.5 ?
    C31 C33 H33B . . 109.5 ?
    H33A C33 H33B . . 109.5 ?
    C31 C33 H33C . . 109.5 ?
    H33A C33 H33C . . 109.5 ?
    H33B C33 H33C . . 109.5 ?
    N3 C34 C36 . . 111.3(2) ?
    N3 C34 C35 . . 113.0(2) ?
    C36 C34 C35 . . 112.0(2) ?
    N3 C34 H34 . . 106.7 ?
    C36 C34 H34 . . 106.7 ?
    C35 C34 H34 . . 106.7 ?
    C34 C35 H35A . . 109.5 ?
    C34 C35 H35B . . 109.5 ?
    H35A C35 H35B . . 109.5 ?
    C34 C35 H35C . . 109.5 ?
    H35A C35 H35C . . 109.5 ?
    H35B C35 H35C . . 109.5 ?
    C34 C36 H36A . . 109.5 ?
    C34 C36 H36B . . 109.5 ?
    H36A C36 H36B . . 109.5 ?
    C34 C36 H36C . . 109.5 ?
    H36A C36 H36C . . 109.5 ?
    H36B C36 H36C . . 109.5 ?
    C14 N1 C18 . . 121.5(2) ?
    C14 N1 C17 . . 119.4(2) ?
    C18 N1 C17 . . 119.0(2) ?
    C24 N2 C28 . . 120.5(2) ?
    C24 N2 C27 . . 119.1(2) ?
    C28 N2 C27 . . 116.6(2) ?
    C34 N3 C31 . . 114.68(17) ?
    C34 N3 P1 . . 113.89(16) ?
    C31 N3 P1 . . 125.34(15) ?
    O1 P1 N3 . . 117.53(10) ?
    O1 P1 C21 . . 110.27(11) ?
    N3 P1 C21 . . 107.57(11) ?
    O1 P1 C11 . . 110.03(11) ?
    N3 P1 C11 . . 104.36(11) ?
    C21 P1 C11 . . 106.42(11) ?
loop_
    _geom_torsion_atom_site_label_1
    _geom_torsion_atom_site_label_2
    _geom_torsion_atom_site_label_3
    _geom_torsion_atom_site_label_4
    _geom_torsion_site_symmetry_1
    _geom_torsion_site_symmetry_2
    _geom_torsion_site_symmetry_3
    _geom_torsion_site_symmetry_4
    _geom_torsion
    _geom_torsion_publ_flag
    C16 C11 C12 C13 . . . . 1.5(3) ?
    P1 C11 C12 C13 . . . . 178.49(16) ?
    C11 C12 C13 C14 . . . . -0.2(3) ?
    C12 C13 C14 N1 . . . . 177.9(2) ?
    C12 C13 C14 C15 . . . . -1.6(3) ?
    N1 C14 C15 C16 . . . . -177.4(2) ?
    C13 C14 C15 C16 . . . . 2.0(3) ?
    C14 C15 C16 C11 . . . . -0.8(3) ?
    C12 C11 C16 C15 . . . . -1.0(3) ?
    P1 C11 C16 C15 . . . . -178.30(17) ?
    C26 C21 C22 C23 . . . . -0.9(3) ?
    P1 C21 C22 C23 . . . . -177.98(17) ?
    C21 C22 C23 C24 . . . . -0.2(3) ?
    C22 C23 C24 N2 . . . . -179.4(2) ?
    C22 C23 C24 C25 . . . . 1.0(3) ?
    N2 C24 C25 C26 . . . . 179.7(2) ?
    C23 C24 C25 C26 . . . . -0.7(3) ?
    C24 C25 C26 C21 . . . . -0.4(3) ?
    C22 C21 C26 C25 . . . . 1.2(3) ?
    P1 C21 C26 C25 . . . . 178.44(17) ?
    C15 C14 N1 C18 . . . . -176.9(2) ?
    C13 C14 N1 C18 . . . . 3.7(3) ?
    C15 C14 N1 C17 . . . . 0.3(3) ?
    C13 C14 N1 C17 . . . . -179.1(2) ?
    C25 C24 N2 C28 . . . . -172.3(2) ?
    C23 C24 N2 C28 . . . . 8.1(3) ?
    C25 C24 N2 C27 . . . . -15.2(3) ?
    C23 C24 N2 C27 . . . . 165.3(2) ?
    C36 C34 N3 C31 . . . . 66.8(3) ?
    C35 C34 N3 C31 . . . . -60.2(3) ?
    C36 C34 N3 P1 . . . . -139.05(18) ?
    C35 C34 N3 P1 . . . . 93.9(2) ?
    C33 C31 N3 C34 . . . . -123.5(2) ?
    C32 C31 N3 C34 . . . . 107.4(2) ?
    C33 C31 N3 P1 . . . . 85.7(3) ?
    C32 C31 N3 P1 . . . . -43.4(3) ?
    C34 N3 P1 O1 . . . . -63.71(19) ?
    C31 N3 P1 O1 . . . . 87.2(2) ?
    C34 N3 P1 C21 . . . . 171.21(16) ?
    C31 N3 P1 C21 . . . . -37.9(2) ?
    C34 N3 P1 C11 . . . . 58.44(18) ?
    C31 N3 P1 C11 . . . . -150.6(2) ?
    C22 C21 P1 O1 . . . . 165.50(18) ?
    C26 C21 P1 O1 . . . . -11.5(2) ?
    C22 C21 P1 N3 . . . . -65.2(2) ?
    C26 C21 P1 N3 . . . . 117.78(18) ?
    C22 C21 P1 C11 . . . . 46.2(2) ?
    C26 C21 P1 C11 . . . . -130.84(18) ?
    C12 C11 P1 O1 . . . . 165.47(17) ?
    C16 C11 P1 O1 . . . . -17.5(2) ?
    C12 C11 P1 N3 . . . . 38.5(2) ?
    C16 C11 P1 N3 . . . . -144.44(17) ?
    C12 C11 P1 C21 . . . . -75.1(2) ?
    C16 C11 P1 C21 . . . . 101.96(19) ?
loop_
    _geom_hbond_atom_site_label_D
    _geom_hbond_atom_site_label_H
    _geom_hbond_atom_site_label_A
    _geom_hbond_site_symmetry_A
    _geom_hbond_distance_DH
    _geom_hbond_distance_HA
    _geom_hbond_distance_DA
    _geom_hbond_angle_DHA
    C12 H12 O1 1_655 0.95 2.59 3.493(3) 159.1
    C33 H33A O1 1_655 0.98 2.58 3.501(3) 157.5
    C18 H18A Cg1 3_565 0.98 2.96 3.821(2) 148
    C18 H18C Cg2 3_565 0.98 2.97 3.915(3) 162
    C27 H27C Cg1 2_564 0.98 2.69 3.468(3) 137
_iucr_refine_instructions_details
;
TITL 6ISE5_0m in P2(1)2(1)2(1)
CELL  0.71073   6.2960  16.6389  19.9475   90.000   90.000   90.000
ZERR     4.00   0.0004   0.0008   0.0011    0.000    0.000    0.000
LATT  -1
SYMM  1/2 - X, - Y, 1/2 + Z
SYMM  - X, 1/2 + Y, 1/2 - Z
SYMM  1/2 + X, 1/2 - Y, - Z
SFAC  C    H    N    O    P
UNIT  88   136  12   4    4
MERG   2
OMIT    -4.00 180.00
EQIV $1 1+x,y,z
HTAB C12 O1_$1
HTAB C33 O1_$1
FMAP   2
PLAN   20
SIZE     0.10   0.11   0.13
ACTA
BOND
BOND   $H
CONF
WGHT     0.04670
L.S.   4
TEMP    -173
FVAR     0.32030
MOLE    1
C11   1    0.755637   -0.082821    0.923228    11.00000    0.02127    0.00969 =
        0.01200   -0.00075    0.00174   -0.00121
C12   1    0.966238   -0.103063    0.912187    11.00000    0.02376    0.01149 =
        0.01272   -0.00163   -0.00321   -0.00449
AFIX   43
H12   2    1.066627   -0.062360    0.908071    11.00000   -1.20000
AFIX    0
C13   1    1.031386   -0.182836    0.907096    11.00000    0.01870    0.01400 =
        0.01530   -0.00064   -0.00035    0.00259
AFIX   43
H13   2    1.173782   -0.194589    0.899512    11.00000   -1.20000
AFIX    0
C14   1    0.882955   -0.245976    0.913360    11.00000    0.02633    0.01002 =
        0.01156    0.00086   -0.00405   -0.00170
C15   1    0.672326   -0.225768    0.926324    11.00000    0.02298    0.01104 =
        0.01548    0.00190   -0.00089   -0.00548
AFIX   43
H15   2    0.572000   -0.266209    0.932066    11.00000   -1.20000
AFIX    0
C16   1    0.610481   -0.145710    0.930772    11.00000    0.01827    0.01634 =
        0.01430   -0.00048   -0.00006   -0.00163
AFIX   43
H16   2    0.468595   -0.133692    0.938995    11.00000   -1.20000
AFIX    0
C17   1    0.788196   -0.388582    0.911965    11.00000    0.03333    0.00863 =
        0.03200   -0.00093   -0.00289   -0.00120
AFIX  137
H17A  2    0.682674   -0.382160    0.877640    11.00000   -1.50000
H17B  2    0.721595   -0.385926    0.955200    11.00000   -1.50000
H17C  2    0.856716   -0.439753    0.906811    11.00000   -1.50000
AFIX    0
C18   1    1.164840   -0.345737    0.896148    11.00000    0.02987    0.01156 =
        0.02073   -0.00144   -0.00011    0.00168
AFIX  137
H18A  2    1.247075   -0.328252    0.933960    11.00000   -1.50000
H18B  2    1.216613   -0.320082    0.856259    11.00000   -1.50000
H18C  2    1.177137   -0.402972    0.891481    11.00000   -1.50000
AFIX    0
C21   1    0.729437    0.050751    1.015116    11.00000    0.02529    0.00534 =
        0.01256    0.00101    0.00268   -0.00444
C22   1    0.932339    0.041537    1.042057    11.00000    0.02058    0.00700 =
        0.01784   -0.00030    0.00411    0.00096
AFIX   43
H22   2    1.038674    0.018415    1.016072    11.00000   -1.20000
AFIX    0
C23   1    0.978628    0.066147    1.106762    11.00000    0.02195    0.01292 =
        0.01777    0.00306   -0.00097    0.00056
AFIX   43
H23   2    1.115294    0.059180    1.123471    11.00000   -1.20000
AFIX    0
C24   1    0.822568    0.101448    1.147552    11.00000    0.02854    0.00875 =
        0.01340    0.00174    0.00184   -0.00214
C25   1    0.618500    0.109666    1.120765    11.00000    0.02483    0.01305 =
        0.01616    0.00275    0.00597   -0.00008
AFIX   43
H25   2    0.511522    0.132293    1.146790    11.00000   -1.20000
AFIX    0
C26   1    0.573130    0.084708    1.056225    11.00000    0.02046    0.01095 =
        0.01789    0.00436    0.00004    0.00014
AFIX   43
H26   2    0.435813    0.090604    1.039762    11.00000   -1.20000
AFIX    0
C27   1    0.717468    0.179786    1.245852    11.00000    0.03391    0.03367 =
        0.01519   -0.00764   -0.00128    0.00726
AFIX  137
H27A  2    0.584373    0.152460    1.251499    11.00000   -1.50000
H27B  2    0.696311    0.227275    1.219349    11.00000   -1.50000
H27C  2    0.772907    0.194535    1.288963    11.00000   -1.50000
AFIX    0
C28   1    1.083192    0.127706    1.237016    11.00000    0.03121    0.02926 =
        0.01525   -0.00110   -0.00100    0.00074
AFIX  137
H28A  2    1.161211    0.169958    1.215391    11.00000   -1.50000
H28B  2    1.149294    0.076977    1.227512    11.00000   -1.50000
H28C  2    1.082396    0.136629    1.284562    11.00000   -1.50000
AFIX    0
C31   1    0.842184    0.158942    0.884526    11.00000    0.02902    0.00795 =
        0.01616    0.00114    0.00229   -0.00216
AFIX   13
H31   2    0.873721    0.177991    0.839116    11.00000   -1.20000
AFIX    0
C32   1    0.657631    0.210157    0.909272    11.00000    0.03690    0.01428 =
        0.02744    0.00323    0.01072    0.00342
AFIX  137
H32A  2    0.619641    0.193955    0.953879    11.00000   -1.50000
H32B  2    0.537974    0.203103    0.880029    11.00000   -1.50000
H32C  2    0.698960    0.265693    0.909506    11.00000   -1.50000
AFIX    0
C33   1    1.043428    0.172572    0.924928    11.00000    0.03529    0.01590 =
        0.03152    0.00368   -0.00865   -0.00789
AFIX  137
H33A  2    1.148656    0.133778    0.912047    11.00000   -1.50000
H33B  2    1.012582    0.166820    0.971815    11.00000   -1.50000
H33C  2    1.096261    0.225734    0.916462    11.00000   -1.50000
AFIX    0
C34   1    0.768767    0.042930    0.806968    11.00000    0.02678    0.01352 =
        0.01570   -0.00188   -0.00115   -0.00030
AFIX   13
H34   2    0.727641   -0.013807    0.809293    11.00000   -1.20000
AFIX    0
C35   1    0.594386    0.085977    0.768344    11.00000    0.03239    0.02329 =
        0.01863    0.00103   -0.00367   -0.00064
AFIX  137
H35A  2    0.630898    0.141689    0.763464    11.00000   -1.50000
H35B  2    0.462781    0.081431    0.792351    11.00000   -1.50000
H35C  2    0.579384    0.061990    0.724831    11.00000   -1.50000
AFIX    0
C36   1    0.980155    0.046002    0.770606    11.00000    0.03271    0.02161 =
        0.01887   -0.00269    0.00461   -0.00027
AFIX  137
H36A  2    1.085937    0.018679    0.796720    11.00000   -1.50000
H36B  2    1.021662    0.101009    0.764336    11.00000   -1.50000
H36C  2    0.966675    0.020265    0.727744    11.00000   -1.50000
AFIX    0
N1    3    0.945638   -0.324618    0.906255    11.00000    0.02575    0.00853 =
        0.03305   -0.00236   -0.00090   -0.00055
N2    3    0.866770    0.127032    1.212224    11.00000    0.02631    0.02309 =
        0.01225   -0.00375    0.00025    0.00418
N3    3    0.789844    0.071640    0.877588    11.00000    0.02653    0.00799 =
        0.01171   -0.00219    0.00038   -0.00351
O1    4    0.418693    0.017254    0.926167    11.00000    0.02094    0.01337 =
        0.02330   -0.00138   -0.00087    0.00040
P1    5    0.653232    0.017731    0.932599    11.00000    0.02073    0.00925 =
        0.01384   -0.00047   -0.00022   -0.00005
HKLF 4
END
;
