# Supplementary material for: P,P-Bis[4-(dimethyl­amino)­phen­yl]-N,N-bis­(propan-2-yl)phosphinic amide
Source: Acta Crystallogr Sect E Struct Rep Online. 2013 Jan 9;69(Pt 2):o195. doi: 10.1107/S1600536812050398 (PMC3569256; doi:10.1107/S1600536812050398)
Supplement: Supplementary file 2 [file e-69-0o195-Isup2.hkl]

#
# h,k,l, Fc-squared, Fo-squared, sigma(Fo-squared) and status flag
#
data_I
_shelx_title ' 6ISE5_0m in P2(1)2(1)2(1)'
_shelx_refln_list_code          4
_shelx_F_calc_maximum      313.74
_exptl_crystal_F_000       840.00
_reflns_d_resolution_high  0.7488
 
loop_
 _symmetry_equiv_pos_as_xyz
 'x, y, z'
 '-x+1/2, -y, z+1/2'
 '-x, y+1/2, -z+1/2'
 'x+1/2, -y+1/2, -z'
 
_cell_length_a     6.2960
_cell_length_b    16.6389
_cell_length_c    19.9475
_cell_angle_alpha  90.000
_cell_angle_beta   90.000
_cell_angle_gamma  90.000
 
_shelx_F_squared_multiplier     1.000
 
loop_
 _refln_index_h
 _refln_index_k
 _refln_index_l
 _refln_F_squared_calc
 _refln_F_squared_meas
 _refln_F_squared_sigma
 _refln_observed_status
   2   0   0        1.04       18.06     16.11 o
   4   0   0      681.44      579.74     50.19 o
   6   0   0       13.03       41.65     34.95 o
   8   0   0        0.55      -86.20     43.10 o
   1   1   0    36028.24    32380.15    598.93 o
   2   1   0      512.37      430.09     16.68 o
   3   1   0      169.57      216.88     12.83 o
   4   1   0      887.28      894.45     47.64 o
   5   1   0      427.76      460.17     37.37 o
   6   1   0       13.47       10.30     32.18 o
   7   1   0       16.75       18.47     29.19 o
   8   1   0       88.78       34.12     49.51 o
   1   2   0     3527.77     2998.09     83.58 o
   2   2   0        0.52       -0.97      7.31 o
   3   2   0      934.94      993.23     33.12 o
   4   2   0       44.01       53.06     13.79 o
   5   2   0      166.13      161.79     24.95 o
   6   2   0       51.15       48.92     26.56 o
   7   2   0        0.92      -14.44     28.21 o
   8   2   0        3.70      -16.52     22.12 o
   1   3   0      226.73      262.57     12.53 o
   2   3   0       10.21       17.82      6.86 o
   3   3   0        4.86       -6.42     10.18 o
   4   3   0       93.63       71.41     16.00 o
   5   3   0      602.31      579.90     41.54 o
   6   3   0        4.83       26.41     24.94 o
   7   3   0      213.25      295.79     53.97 o
   8   3   0        2.01        5.15     48.64 o
   0   4   0     5486.00     6504.76    257.92 o
   1   4   0     1062.03     1012.42     23.10 o
   2   4   0      111.59      117.16     11.73 o
   3   4   0      355.01      361.61     19.14 o
   4   4   0       70.02       66.83     13.71 o
   5   4   0      902.69      861.08     41.63 o
   6   4   0      146.50      165.91     31.44 o
   7   4   0        5.60       91.74     44.17 o
   8   4   0        0.70      -36.02     46.89 o
   1   5   0       89.00       58.82      7.79 o
   2   5   0      731.66      750.35     22.94 o
   3   5   0     2178.49     2127.56     56.73 o
   4   5   0     1176.74     1088.92     39.28 o
   5   5   0     1739.11     1566.23     62.47 o
   6   5   0     1261.20     1241.62     95.62 o
   7   5   0       22.29       49.32     40.87 o
   8   5   0       58.35      -13.98     51.16 o
   0   6   0       78.15       62.28     22.18 o
   1   6   0      280.20      279.34     14.12 o
   2   6   0      414.33      480.02     25.65 o
   3   6   0     3416.17     3273.72     82.76 o
   4   6   0      562.93      485.81     22.76 o
   5   6   0       76.84       47.32     20.80 o
   6   6   0      264.03      261.54     32.94 o
   7   6   0       60.22       54.17     42.23 o
   8   6   0       13.85       14.17     50.77 o
   1   7   0     1024.64     1190.37     43.88 o
   2   7   0      281.66      311.49     20.90 o
   3   7   0       28.10       10.15     12.11 o
   4   7   0     1426.91     1340.81     45.74 o
   5   7   0     2187.34     2179.44     97.99 o
   6   7   0       31.46        0.46     22.51 o
   7   7   0        4.25       42.13     39.61 o
   0   8   0      116.99      253.35     27.28 o
   1   8   0     2820.90     3196.00     91.24 o
   2   8   0       73.58       58.83     10.34 o
   3   8   0      850.99      816.71     32.07 o
   4   8   0     3699.27     3537.69    104.01 o
   5   8   0      350.97      369.28     35.63 o
   6   8   0       97.61       94.14     26.75 o
   7   8   0       44.91       59.99     44.27 o
   1   9   0      107.30      148.74     10.93 o
   2   9   0      224.07      248.64     13.68 o
   3   9   0     1030.83     1059.50     39.01 o
   4   9   0      775.54      757.46     46.06 o
   5   9   0      645.35      694.82     42.71 o
   6   9   0       26.63       29.39     29.95 o
   7   9   0      164.28      217.66     39.58 o
   0  10   0       15.65       -0.34     10.10 o
   1  10   0      348.80      371.73     18.29 o
   2  10   0        3.66       -1.99      9.92 o
   3  10   0      194.60      188.34     16.90 o
   4  10   0       39.93       57.19     27.18 o
   5  10   0       27.10       19.87     18.11 o
   6  10   0       41.91       26.34     25.03 o
   7  10   0      240.05      309.72     43.00 o
   1  11   0       39.15       35.36     10.09 o
   2  11   0      806.50      807.58     37.29 o
   3  11   0      157.13      125.72     21.72 o
   4  11   0     1037.09     1010.18     55.78 o
   5  11   0      101.54       98.52     25.47 o
   6  11   0       21.78      -16.71     23.69 o
   7  11   0       40.15       71.38     34.61 o
   0  12   0      518.91      522.90     36.41 o
   1  12   0     3025.12     3121.46     83.05 o
   2  12   0       40.25        6.03     20.69 o
   3  12   0      676.30      658.27     38.53 o
   4  12   0       18.68      -13.58     18.86 o
   5  12   0        2.03      -11.64     20.48 o
   6  12   0        0.41      -14.87     24.31 o
   7  12   0      219.89      207.94     64.94 o
   1  13   0      565.88      571.37     24.79 o
   2  13   0     1486.94     1444.16    113.34 o
   3  13   0        0.00        1.34     14.33 o
   4  13   0        3.40        0.20     21.19 o
   5  13   0       55.14       85.73     24.93 o
   6  13   0        7.11      -12.58     34.56 o
   0  14   0      625.78      699.43     37.17 o
   1  14   0     1056.45      983.11     48.64 o
   2  14   0      181.33      132.34     27.90 o
   3  14   0       14.92        7.61     22.71 o
   4  14   0      198.38      173.56     23.22 o
   5  14   0      254.07      165.81     52.03 o
   6  14   0       29.18       89.89     52.23 o
   1  15   0      128.43      130.95     18.44 o
   2  15   0        1.92       15.63     17.50 o
   3  15   0       11.97       47.66     29.19 o
   4  15   0        2.33        7.95     25.89 o
   5  15   0       66.74       50.97     46.60 o
   6  15   0        8.63       26.75     35.48 o
   0  16   0      126.86      149.01     39.61 o
   1  16   0     1023.62     1120.01     48.60 o
   2  16   0      114.34       70.41     44.10 o
   3  16   0      286.18      289.40     29.80 o
   4  16   0      204.23      130.01     32.01 o
   5  16   0        6.84      -18.19     25.04 o
   1  17   0      385.24      387.05     56.11 o
   2  17   0      560.64      533.95     38.27 o
   3  17   0      303.10      328.54     40.39 o
   4  17   0      326.86      314.87     34.02 o
   5  17   0       31.39       63.15     30.16 o
   0  18   0       15.89        3.40     36.02 o
   1  18   0      133.56       39.90     40.58 o
   2  18   0       14.25       -6.22     26.98 o
   3  18   0      484.93      463.90     38.41 o
   4  18   0      177.57      161.68     34.84 o
   1  19   0        2.59       32.52     41.65 o
   2  19   0      190.11      216.78     39.90 o
   3  19   0      126.89      169.29     38.36 o
   4  19   0       27.42       16.38     26.19 o
   0  20   0      124.88      115.42     44.36 o
   1  20   0       30.07      -26.02     42.42 o
   2  20   0       16.41       -9.95     31.63 o
   3  20   0      102.23       76.81     36.40 o
   1  21   0        1.55      -45.04     45.82 o
   2  21   0       52.44       61.40     52.32 o
   0  22   0       63.50       18.54     38.25 o
   1  22   0      269.30      244.37     45.17 o
   1   0   1        3.58        2.91      2.95 o
   2   0   1     1992.49     1587.76     66.10 o
   3   0   1      861.61      859.30     43.47 o
   4   0   1      930.52     1009.73     52.58 o
   5   0   1      825.31      739.79     53.78 o
   6   0   1      411.58      405.91     40.00 o
   7   0   1      119.39      103.45     84.12 o
   8   0   1      187.59      219.28     75.53 o
  -8   1   1      100.14      161.67     35.08 o
  -7   1   1       45.74       15.54     28.66 o
  -6   1   1      138.08      182.60     77.37 o
  -5   1   1      357.08      322.23     32.55 o
  -4   1   1       71.34       68.01     18.97 o
  -3   1   1     2686.74     2346.42     94.67 o
  -2   1   1       96.70       88.19      9.67 o
  -1   1   1     1156.72     1042.94     21.84 o
   0   1   1      122.06       48.65     17.72 o
   1   1   1     1135.91     1005.31     20.61 o
   2   1   1       98.51       85.87      8.10 o
   3   1   1     2688.77     2440.00     68.84 o
   4   1   1       73.24       43.99     18.25 o
   5   1   1      356.00      351.62     42.23 o
   6   1   1      138.64      108.38     28.73 o
   7   1   1       47.41       44.82     30.33 o
   8   1   1       99.51      116.97    124.45 o
  -8   2   1       48.65       58.99     33.78 o
  -7   2   1       62.47       71.35     43.98 o
  -6   2   1      451.80      424.90    144.26 o
  -5   2   1       98.07       91.39     45.53 o
  -4   2   1      412.59      371.47     29.14 o
  -3   2   1      130.08      124.20     11.71 o
  -2   2   1      299.09      286.15     15.78 o
  -1   2   1     5078.98     4689.99    107.53 o
   0   2   1      673.55      713.02     16.15 o
   1   2   1     5066.19     4420.21    121.22 o
   2   2   1      315.19      280.18     11.50 o
   3   2   1      132.20      120.21     13.41 o
   4   2   1      420.01      411.99     20.73 o
   5   2   1      100.16       94.16     23.46 o
   6   2   1      452.29      446.82     51.06 o
   7   2   1       60.75       56.74     19.77 o
   8   2   1       51.60       62.42     28.73 o
  -8   3   1       24.51       -3.93     19.27 o
  -7   3   1      141.64      220.85     54.36 o
  -6   3   1       55.95       50.62     17.39 o
  -5   3   1       13.87       -2.51     20.11 o
  -4   3   1      653.96      565.53     26.56 o
  -3   3   1      158.66      128.54     12.12 o
  -2   3   1      217.18      211.34     12.03 o
  -1   3   1      433.24      394.07     10.70 o
   0   3   1    11709.60    12760.16    245.90 o
   1   3   1      437.14      402.72     10.97 o
   2   3   1      224.15      194.66     13.03 o
   3   3   1      161.55      145.42     12.35 o
   4   3   1      654.67      582.92     25.96 o
   5   3   1       14.42       16.48     39.36 o
   6   3   1       57.62       87.89     26.88 o
   7   3   1      138.82      175.03     51.09 o
   8   3   1       23.24       -5.53     48.54 o
  -8   4   1      337.95      521.97     51.16 o
  -7   4   1        4.77       33.39     39.80 o
  -6   4   1       65.22       22.13     30.48 o
  -5   4   1      194.21      212.17     27.00 o
  -4   4   1     2043.42     2004.21     62.45 o
  -3   4   1      101.37       73.38      9.55 o
  -2   4   1      556.95      489.01     29.37 o
  -1   4   1     3241.27     3280.61     68.01 o
   0   4   1     1008.83     1049.37     24.83 o
   1   4   1     3223.75     3300.49     73.75 o
   2   4   1      578.21      530.82     17.09 o
   3   4   1       97.59       75.34      8.81 o
   4   4   1     2057.11     1993.31     62.18 o
   5   4   1      188.94      175.93     21.66 o
   6   4   1       64.60       98.89     28.53 o
   7   4   1        4.83       26.00     30.70 o
   8   4   1      336.39      501.60     80.09 o
  -8   5   1       83.85      161.61     36.95 o
  -7   5   1      139.16       64.36     44.85 o
  -6   5   1       13.49      -11.94     31.65 o
  -5   5   1       90.38      101.87     23.11 o
  -4   5   1       96.18       55.10     17.88 o
  -3   5   1     1437.49     1319.86     42.44 o
  -2   5   1       94.01       81.72      8.94 o
  -1   5   1     1335.20     1303.03     35.50 o
   0   5   1    10151.67    11828.38    293.54 o
   1   5   1     1343.91     1319.82     45.54 o
   2   5   1       97.22       99.63      7.78 o
   3   5   1     1449.76     1316.57     37.90 o
   4   5   1       97.74       84.93     14.68 o
   5   5   1       92.73       37.96     17.54 o
   6   5   1       13.52        9.84     23.14 o
   7   5   1      136.88      202.50     48.64 o
   8   5   1       82.59       67.66     54.17 o
  -8   6   1      178.71      254.71     41.77 o
  -7   6   1       40.82       50.29     43.98 o
  -6   6   1        0.65       17.28     23.45 o
  -5   6   1       91.81       55.19     21.87 o
  -4   6   1      721.99      669.72     27.90 o
  -3   6   1      138.75      117.27      9.85 o
  -2   6   1      900.74      844.52     30.83 o
  -1   6   1     1104.47     1216.49     72.42 o
   0   6   1     5985.69     6611.62    183.82 o
   1   6   1     1086.65     1156.54     37.43 o
   2   6   1      883.24      832.29     56.61 o
   3   6   1      140.91      151.80     12.71 o
   4   6   1      717.97      706.18     22.85 o
   5   6   1       97.26       97.77     20.70 o
   6   6   1        0.52      -14.27     21.95 o
   7   6   1       39.62      138.92     45.92 o
   8   6   1      176.79      201.92     60.96 o
  -7   7   1       62.79       61.94     43.20 o
  -6   7   1        6.58       25.56     22.30 o
  -5   7   1      346.46      349.47     33.33 o
  -4   7   1      125.90      117.39     18.87 o
  -3   7   1       86.05       76.65     10.64 o
  -2   7   1      326.12      387.10     21.95 o
  -1   7   1     3198.89     3562.32    114.72 o
   0   7   1     5822.34     6491.52    162.30 o
   1   7   1     3213.18     3481.02     99.72 o
   2   7   1      318.06      305.77     16.69 o
   3   7   1       90.57       72.09     13.56 o
   4   7   1      119.91      103.28     14.56 o
   5   7   1      345.51      338.21     33.06 o
   6   7   1        6.64       66.24     25.49 o
   7   7   1       64.99      133.19     45.43 o
  -7   8   1       82.46       13.01     42.52 o
  -6   8   1      177.66      154.04     31.11 o
  -5   8   1       61.03       63.63     22.19 o
  -4   8   1      169.79      154.78     16.68 o
  -3   8   1      372.37      394.99     21.06 o
  -2   8   1       89.36       97.93     17.60 o
  -1   8   1     1124.41     1257.91     38.12 o
   0   8   1     2654.90     2989.42     78.24 o
   1   8   1     1146.62     1163.64     33.80 o
   2   8   1       90.65       96.80      9.59 o
   3   8   1      365.66      368.44     21.79 o
   4   8   1      173.13      147.22     16.52 o
   5   8   1       56.40       59.00     33.01 o
   6   8   1      178.96      124.37     29.86 o
   7   8   1       79.80      126.31     33.57 o
  -7   9   1       83.05       49.94     29.64 o
  -6   9   1        5.54      -21.06     22.73 o
  -5   9   1       30.17       11.09     20.74 o
  -4   9   1     1742.31     1616.42     54.78 o
  -3   9   1      510.33      481.16     24.20 o
  -2   9   1      331.77      328.63     22.69 o
  -1   9   1     1342.10     1392.08     43.81 o
   0   9   1      575.82      611.44     22.66 o
   1   9   1     1331.69     1404.07     39.56 o
   2   9   1      336.25      343.05     16.17 o
   3   9   1      520.17      472.29     23.78 o
   4   9   1     1713.58     1628.90     54.99 o
   5   9   1       31.65       26.78     13.81 o
   6   9   1        5.11       24.58     25.00 o
   7   9   1       85.02      106.08     32.47 o
  -7  10   1       29.03        2.33     29.15 o
  -6  10   1      114.70      153.70     35.68 o
  -5  10   1      452.16      485.33     30.32 o
  -4  10   1      214.95      217.36     22.47 o
  -3  10   1      682.25      685.22     29.72 o
  -2  10   1      351.51      340.50     25.25 o
  -1  10   1      270.34      261.66     14.91 o
   0  10   1       78.70      105.18     10.81 o
   1  10   1      276.54      253.31     13.57 o
   2  10   1      353.04      392.96     19.76 o
   3  10   1      674.47      658.56     29.61 o
   4  10   1      218.70      183.62     21.42 o
   5  10   1      447.03      488.73     30.42 o
   6  10   1      112.86      104.16     55.19 o
   7  10   1       30.68       45.04     56.06 o
  -7  11   1       17.75       -5.46     24.65 o
  -6  11   1       52.12       52.02     27.05 o
  -5  11   1      309.31      316.43     34.19 o
  -4  11   1     1684.04     1691.07     66.20 o
  -3  11   1       34.49       -6.75     20.94 o
  -2  11   1       49.34       49.53     15.77 o
  -1  11   1      260.10      309.91     15.33 o
   0  11   1     1402.94     1388.71     54.46 o
   1  11   1      253.34      309.20     15.45 o
   2  11   1       50.28       53.15     12.19 o
   3  11   1       32.44       38.16     22.22 o
   4  11   1     1693.62     1621.60     68.45 o
   5  11   1      302.64      302.43     33.10 o
   6  11   1       48.23       18.85     26.94 o
   7  11   1       18.30       81.81     34.05 o
  -7  12   1       18.57       22.36     33.73 o
  -6  12   1       25.90       55.75     28.52 o
  -5  12   1      939.85      894.94    107.08 o
  -4  12   1      221.46      187.63     44.13 o
  -3  12   1      194.24      188.38     42.37 o
  -2  12   1      109.25       98.51     25.45 o
  -1  12   1     1183.01     1251.14     35.03 o
   0  12   1       32.06       17.71      7.32 o
   1  12   1     1167.80     1215.89     38.04 o
   2  12   1      107.50       81.23     24.54 o
   3  12   1      197.70      198.03     20.28 o
   4  12   1      216.12      249.27     33.56 o
   5  12   1      935.89      955.47     95.96 o
   6  12   1       27.00       70.81     29.76 o
   7  12   1       18.84      -32.23     45.72 o
  -6  13   1       88.10       61.84     16.58 o
  -5  13   1      302.97      334.97     53.54 o
  -4  13   1     1031.64     1042.82     49.65 o
  -3  13   1       10.56       20.51     31.74 o
  -2  13   1       15.93       14.05     16.87 o
  -1  13   1      338.17      327.17     15.90 o
   0  13   1       89.08       82.56     11.05 o
   1  13   1      331.07      329.41     25.06 o
   2  13   1       14.56       -2.97     21.76 o
   3  13   1       10.32       13.39     14.42 o
   4  13   1     1039.89     1083.17     49.89 o
   5  13   1      300.83      359.07     35.82 o
   6  13   1       89.08       72.10     21.89 o
  -6  14   1        7.55       47.26     30.29 o
  -5  14   1      568.37      544.19     47.97 o
  -4  14   1      393.65      396.07     37.43 o
  -3  14   1       73.61       64.47     27.57 o
  -2  14   1      534.61      488.08     33.54 o
  -1  14   1      854.11      879.23     34.27 o
   0  14   1      646.95      632.10     24.67 o
   1  14   1      879.45      900.85     39.26 o
   2  14   1      530.96      510.77     44.80 o
   3  14   1       75.00       85.49     20.10 o
   4  14   1      393.84      485.38     46.33 o
   5  14   1      568.51      469.27     69.99 o
   6  14   1        6.99      -16.33     24.35 o
  -6  15   1      145.02      112.20     39.07 o
  -5  15   1      313.23      339.62     41.72 o
  -4  15   1      293.31      284.14     34.19 o
  -3  15   1       31.49       16.25     18.97 o
  -2  15   1      105.15      124.73     21.74 o
  -1  15   1      446.21      448.00     23.11 o
   0  15   1      832.48      845.67     36.66 o
   1  15   1      442.79      416.04     22.57 o
   2  15   1      105.51       67.54     26.81 o
   3  15   1       31.46      -20.04     30.05 o
   4  15   1      292.80      379.31     51.94 o
   5  15   1      311.61      276.67     62.23 o
   6  15   1      148.74      182.02     62.03 o
  -5  16   1      511.92      451.43     84.75 o
  -4  16   1      322.07      324.24     57.04 o
  -3  16   1       40.30       22.60     20.83 o
  -2  16   1      243.84      272.23     30.87 o
  -1  16   1        1.74       -4.81     14.39 o
   0  16   1      133.16      159.93     28.25 o
   1  16   1        2.33       -3.91     13.90 o
   2  16   1      244.64      270.89     54.31 o
   3  16   1       40.69        8.66     27.77 o
   4  16   1      322.47      252.77     41.02 o
   5  16   1      513.25      519.56     79.02 o
  -5  17   1       39.54       37.48     32.86 o
  -4  17   1       84.16       45.65     24.81 o
  -3  17   1       10.05       31.23     21.56 o
  -2  17   1       17.72       35.16     20.10 o
  -1  17   1      332.28      291.81     53.00 o
   0  17   1      215.71      201.65     38.35 o
   1  17   1      337.82      364.23     52.42 o
   2  17   1       16.45       -9.56     19.94 o
   3  17   1       11.00        9.70     29.14 o
   4  17   1       85.95      146.95     36.23 o
   5  17   1       41.38       35.24     53.97 o
  -4  18   1       24.44      -23.77     21.57 o
  -3  18   1       16.46        3.09     21.29 o
  -2  18   1       22.72       21.30     41.79 o
  -1  18   1      190.73      134.35     46.11 o
   0  18   1       43.37       10.29     25.17 o
   1  18   1      181.77      186.10     47.76 o
   2  18   1       23.49       24.57     28.71 o
   3  18   1       16.43       20.80     21.87 o
   4  18   1       26.07       -4.50     26.26 o
  -4  19   1      178.43      172.82     32.07 o
  -3  19   1        4.93       31.15     30.20 o
  -2  19   1       50.10       60.67     31.87 o
  -1  19   1       47.18       -2.82     38.05 o
   0  19   1      413.14      429.16     40.05 o
   1  19   1       49.58       23.30     39.51 o
   2  19   1       48.27       71.46     31.26 o
   3  19   1        4.81      -14.78     29.61 o
   4  19   1      175.05      173.87     32.43 o
  -3  20   1      143.67      214.53     40.03 o
  -2  20   1      164.90      105.73     36.54 o
  -1  20   1      534.07      562.66     70.77 o
   0  20   1      252.33      219.25     33.34 o
   1  20   1      531.73      586.54     71.45 o
   2  20   1      162.11      183.62     38.83 o
   3  20   1      147.09       55.23     35.93 o
  -2  21   1       91.79       90.82     38.01 o
  -1  21   1      144.55        9.32     50.58 o
   0  21   1      258.52      261.16     34.90 o
   1  21   1      145.74       97.27     49.61 o
   2  21   1       93.82       84.82     39.43 o
  -1  22   1       40.41       59.94     38.57 o
   0  22   1        8.92       10.47     26.63 o
   1  22   1       40.02       45.43     51.16 o
   1   0   2     9716.55     8191.71    162.79 o
   2   0   2       52.73       33.51      9.56 o
   3   0   2     1435.30     1399.44    128.04 o
   4   0   2       90.30       69.82     18.95 o
   5   0   2      452.91      395.26     34.28 o
   6   0   2       19.97       39.18     24.12 o
   7   0   2        3.16      -51.38     57.32 o
   8   0   2       28.18       45.91     28.47 o
  -8   1   2       38.46      -49.52     45.00 o
  -7   1   2       12.00       30.81     39.70 o
  -6   1   2       12.20        8.58     22.90 o
  -5   1   2      180.29      171.01     37.81 o
  -4   1   2        7.17       -2.52     18.15 o
  -3   1   2       11.83       14.75      9.54 o
  -2   1   2      368.57      386.41     14.24 o
  -1   1   2     2329.95     1960.22     37.60 o
   0   1   2     3386.07     3336.27     86.99 o
   1   1   2     2297.63     1967.74     43.66 o
   2   1   2      365.00      384.03     16.90 o
   3   1   2       11.16       11.89      7.76 o
   4   1   2        7.37      -12.72     16.13 o
   5   1   2      185.00      161.84     26.39 o
   6   1   2       12.25       15.42     24.78 o
   7   1   2       11.46        0.88     19.11 o
   8   1   2       38.43       25.48     27.27 o
  -8   2   2      176.66      222.69     55.87 o
  -7   2   2       35.18       61.35     27.96 o
  -6   2   2       17.53      -15.72     17.15 o
  -5   2   2       40.33       44.76     14.88 o
  -4   2   2      113.53       70.33     15.04 o
  -3   2   2     2042.73     2088.99     54.10 o
  -2   2   2      888.69      881.93     24.08 o
  -1   2   2      415.34      352.89     10.80 o
   0   2   2      268.08      308.01      8.62 o
   1   2   2      431.62      374.29     10.00 o
   2   2   2      898.12      865.99     24.05 o
   3   2   2     2033.28     2114.96     61.63 o
   4   2   2      116.39       91.27     12.78 o
   5   2   2       40.60       55.20     32.18 o
   6   2   2       16.63       -6.39     17.74 o
   7   2   2       35.67       35.73     18.84 o
   8   2   2      177.79      259.42     32.01 o
  -8   3   2       33.92       11.16     77.37 o
  -7   3   2       81.77      125.74     30.53 o
  -6   3   2      108.00      132.74     32.96 o
  -5   3   2      213.94      251.93     24.80 o
  -4   3   2      859.84      807.38     29.43 o
  -3   3   2       88.91       64.86     12.29 o
  -2   3   2     1530.62     1493.17     41.70 o
  -1   3   2     1604.29     1536.98     30.55 o
   0   3   2     1605.00     1668.44     31.70 o
   1   3   2     1599.08     1512.69     28.88 o
   2   3   2     1518.70     1359.36     37.81 o
   3   3   2       90.61      114.92     11.63 o
   4   3   2      845.82      852.88     36.47 o
   5   3   2      222.70      205.20     16.81 o
   6   3   2      102.20       76.42     30.89 o
   7   3   2       82.18      102.03     21.26 o
   8   3   2       33.32       -1.21     21.14 o
  -8   4   2      225.51      258.00     42.21 o
  -7   4   2       69.35       63.05     40.19 o
  -6   4   2       39.20       52.91     34.85 o
  -5   4   2     1672.26     1423.25    102.90 o
  -4   4   2     1698.80     1549.01     69.00 o
  -3   4   2      173.73      174.01     18.55 o
  -2   4   2       56.40       63.35      9.25 o
  -1   4   2     3390.24     3285.79     73.09 o
   0   4   2     5012.00     5536.73    101.62 o
   1   4   2     3407.57     3235.93     67.83 o
   2   4   2       54.85       57.41      7.05 o
   3   4   2      174.17      169.91      9.59 o
   4   4   2     1684.65     1498.55     49.63 o
   5   4   2     1662.17     1553.05     61.29 o
   6   4   2       40.81       23.96     25.04 o
   7   4   2       67.13       36.75     30.76 o
  -8   5   2        3.81       36.26     33.18 o
  -7   5   2      158.53      190.14     33.44 o
  -6   5   2      389.69      374.43     53.00 o
  -5   5   2     1885.92     1844.19     87.35 o
  -4   5   2     1565.23     1528.26     59.67 o
  -3   5   2       26.80       21.89      7.99 o
  -2   5   2      273.06      265.26     14.13 o
  -1   5   2     1527.34     1484.19     39.41 o
   0   5   2    13979.80    15393.57    342.16 o
   1   5   2     1506.87     1443.11     32.44 o
   2   5   2      275.24      265.81     11.32 o
   3   5   2       28.84       33.56      9.14 o
   4   5   2     1565.52     1599.59     52.24 o
   5   5   2     1873.29     1964.98     73.36 o
   6   5   2      386.70      416.30     41.42 o
   7   5   2      157.00      198.38     47.76 o
  -8   6   2        3.76       20.14     34.92 o
  -7   6   2       41.01       58.23     33.49 o
  -6   6   2      328.79      307.05     49.41 o
  -5   6   2      700.83      701.61     46.26 o
  -4   6   2      443.12      424.62     21.25 o
  -3   6   2      436.29      471.85     18.37 o
  -2   6   2      808.43      732.33     26.97 o
  -1   6   2      248.16      329.42     14.00 o
   0   6   2      268.04      270.72     11.22 o
   1   6   2      254.13      325.42     14.25 o
   2   6   2      791.56      750.06     21.62 o
   3   6   2      443.39      474.76     16.72 o
   4   6   2      435.93      421.60     18.33 o
   5   6   2      695.07      758.47     39.78 o
   6   6   2      324.78      368.12     32.16 o
   7   6   2       41.08       50.67     44.07 o
  -7   7   2       14.03        6.15     26.78 o
  -6   7   2        4.43       -3.13     23.30 o
  -5   7   2      320.54      334.65     33.14 o
  -4   7   2      343.42      351.55     16.60 o
  -3   7   2       65.12       60.43     12.26 o
  -2   7   2     1158.49     1283.82     36.44 o
  -1   7   2      857.35      943.91     31.22 o
   0   7   2        0.04        2.51      6.13 o
   1   7   2      840.42      852.98     26.82 o
   2   7   2     1177.07     1258.83     36.36 o
   3   7   2       60.12       74.12     10.08 o
   4   7   2      346.36      328.81     18.38 o
   5   7   2      314.02      294.81     27.08 o
   6   7   2        4.72       26.76     23.68 o
   7   7   2       13.29        9.42     42.23 o
  -7   8   2      139.28      211.94     63.00 o
  -6   8   2       98.54      162.72     30.11 o
  -5   8   2       31.72       64.13     20.62 o
  -4   8   2      304.08      279.25     25.60 o
  -3   8   2      363.00      362.26     19.83 o
  -2   8   2      236.56      267.77     16.28 o
  -1   8   2       13.61       27.84      8.30 o
   0   8   2        3.72       -1.07      8.76 o
   1   8   2       14.85       27.50      8.46 o
   2   8   2      246.95      244.44     11.25 o
   3   8   2      366.71      355.71     19.96 o
   4   8   2      307.22      290.00     19.80 o
   5   8   2       29.02        0.11     19.57 o
   6   8   2       99.20       80.59     47.76 o
   7   8   2      137.01      190.21     37.17 o
  -7   9   2       88.75       86.08     32.96 o
  -6   9   2       95.97      169.38     30.32 o
  -5   9   2      133.52      131.36     17.33 o
  -4   9   2      548.45      534.30     39.02 o
  -3   9   2      700.47      666.37     35.06 o
  -2   9   2      455.47      526.22     23.67 o
  -1   9   2       29.06       27.87      9.22 o
   0   9   2       32.78       14.46      8.15 o
   1   9   2       29.11       14.24      6.85 o
   2   9   2      470.06      527.58     21.67 o
   3   9   2      696.78      654.60     28.50 o
   4   9   2      543.44      543.31     39.39 o
   5   9   2      129.38      113.87     14.37 o
   6   9   2       96.04      174.90     31.65 o
   7   9   2       92.78      108.18     35.40 o
  -7  10   2      133.26      142.61     29.26 o
  -6  10   2       68.21       98.84     33.30 o
  -5  10   2       31.92       22.34     20.59 o
  -4  10   2      118.72      140.70     20.45 o
  -3  10   2      355.04      301.81     25.65 o
  -2  10   2      664.46      733.69     32.22 o
  -1  10   2     1305.68     1390.37     40.36 o
   0  10   2       68.15       56.83      8.29 o
   1  10   2     1320.05     1411.45     37.16 o
   2  10   2      656.45      653.76     23.38 o
   3  10   2      347.18      358.84     21.16 o
   4  10   2      123.48       82.55     30.49 o
   5  10   2       33.29        5.01     16.02 o
   6  10   2       69.99       73.97     39.80 o
   7  10   2      129.98       96.39     33.20 o
  -7  11   2        1.69        4.52     25.13 o
  -6  11   2       47.33       38.09     21.74 o
  -5  11   2      155.93      172.78     28.45 o
  -4  11   2      596.71      603.08     35.58 o
  -3  11   2      991.17      884.35     54.50 o
  -2  11   2      436.54      486.86     24.45 o
  -1  11   2      721.66      774.33     26.55 o
   0  11   2       45.62       25.53     13.96 o
   1  11   2      709.54      728.95     26.02 o
   2  11   2      445.53      486.92     19.77 o
   3  11   2     1000.40      943.40     41.50 o
   4  11   2      587.70      594.41     34.10 o
   5  11   2      157.68      155.34     28.98 o
   6  11   2       48.67       76.57     28.82 o
   7  11   2        1.98       34.85     46.40 o
  -7  12   2      165.40      154.83     31.53 o
  -6  12   2       21.03       36.54     21.49 o
  -5  12   2       25.05       13.86     17.97 o
  -4  12   2      723.34      717.21     40.44 o
  -3  12   2      264.25      247.97     25.05 o
  -2  12   2      354.73      355.21     27.32 o
  -1  12   2      623.16      642.89     40.64 o
   0  12   2      630.39      624.96     33.03 o
   1  12   2      622.87      610.74     24.00 o
   2  12   2      344.53      389.71     31.29 o
   3  12   2      265.50      299.61     22.26 o
   4  12   2      726.53      790.68     39.99 o
   5  12   2       25.77       19.86     23.74 o
   6  12   2       20.58       33.69     48.54 o
   7  12   2      169.16      184.25     64.07 o
  -6  13   2       42.66       23.48     22.80 o
  -5  13   2       26.20       19.37     18.57 o
  -4  13   2      182.72      190.22     20.53 o
  -3  13   2      435.44      430.61     31.21 o
  -2  13   2      908.05      821.61     42.06 o
  -1  13   2     1022.24      967.80     30.08 o
   0  13   2      886.44      761.60     28.44 o
   1  13   2     1030.73      974.17     32.23 o
   2  13   2      890.89      818.56     36.84 o
   3  13   2      443.97      405.61     29.20 o
   4  13   2      189.20      213.59     23.50 o
   5  13   2       26.25       14.37     38.73 o
   6  13   2       44.28       21.58     20.29 o
  -6  14   2       22.11       33.39     46.69 o
  -5  14   2       87.37       69.70     23.27 o
  -4  14   2      217.24      198.57     21.50 o
  -3  14   2       34.09       35.03     19.07 o
  -2  14   2      312.50      335.79     42.86 o
  -1  14   2      184.14      192.36     16.24 o
   0  14   2        0.00       20.70     11.98 o
   1  14   2      177.79      178.66     22.32 o
   2  14   2      324.57      291.47     27.03 o
   3  14   2       32.36       87.08     28.13 o
   4  14   2      218.05      257.45     37.72 o
   5  14   2       87.85      120.76     51.35 o
   6  14   2       23.51       31.33     25.90 o
  -6  15   2       23.96       54.62     32.29 o
  -5  15   2       45.64       39.38     30.92 o
  -4  15   2       40.54       36.80     17.42 o
  -3  15   2      280.35      253.10     31.42 o
  -2  15   2      212.72      155.14     22.92 o
  -1  15   2        8.41        3.83     11.52 o
   0  15   2        2.58      -21.95     13.41 o
   1  15   2        9.67       -6.27     12.36 o
   2  15   2      202.90      208.91     40.97 o
   3  15   2      281.79      327.66     52.18 o
   4  15   2       42.98       80.51     31.82 o
   5  15   2       45.92       82.90     49.02 o
   6  15   2       25.17       18.35     52.62 o
  -5  16   2       14.16       -2.47     28.59 o
  -4  16   2      435.62      472.13     38.52 o
  -3  16   2      205.00      175.83     26.70 o
  -2  16   2      224.29      215.59     26.33 o
  -1  16   2      203.94      221.21     20.65 o
   0  16   2      226.14      221.14     30.74 o
   1  16   2      203.50      195.95     23.06 o
   2  16   2      223.59      221.35     34.44 o
   3  16   2      204.92      201.28     34.76 o
   4  16   2      437.96      475.31     48.60 o
   5  16   2       13.55       43.88     49.90 o
  -5  17   2       86.59       91.29     31.67 o
  -4  17   2       94.23      109.10     30.05 o
  -3  17   2      138.54      129.10     25.81 o
  -2  17   2      164.78      182.68     26.69 o
  -1  17   2      466.25      454.03     59.90 o
   0  17   2      390.69      386.40     36.99 o
   1  17   2      464.40      423.26     56.50 o
   2  17   2      168.58      177.40     34.79 o
   3  17   2      141.44      128.02     38.20 o
   4  17   2       94.34       90.61     35.78 o
   5  17   2       88.33       93.78     56.40 o
  -4  18   2       67.00       52.09     34.19 o
  -3  18   2      179.09      184.28     28.04 o
  -2  18   2        5.61      -20.54     55.09 o
  -1  18   2      193.48      219.20     49.22 o
   0  18   2        0.07      -39.66     23.70 o
   1  18   2      192.97      132.12     42.42 o
   2  18   2        6.92      -21.05     26.04 o
   3  18   2      179.17      151.75     43.15 o
   4  18   2       68.20       37.76     36.31 o
  -4  19   2        0.20       11.06     33.78 o
  -3  19   2        8.42       59.22     32.63 o
  -2  19   2      302.62      255.86     40.44 o
  -1  19   2       80.99       76.79     43.98 o
   0  19   2      396.39      397.77     70.58 o
   1  19   2       83.73      101.93     42.52 o
   2  19   2      309.15      304.00     78.92 o
   3  19   2        8.22       -1.33     32.49 o
   4  19   2        0.34       35.08     25.22 o
  -3  20   2      229.68      153.41     39.86 o
  -2  20   2       26.28        6.11     38.20 o
  -1  20   2      234.48      109.60     50.58 o
   0  20   2        8.27      -13.50     27.66 o
   1  20   2      236.74      181.53     52.81 o
   2  20   2       28.70       14.00     32.12 o
   3  20   2      236.48      253.38     44.63 o
  -2  21   2      267.20      241.40     59.02 o
  -1  21   2      133.55      114.99     38.95 o
   0  21   2      104.78       66.45     29.62 o
   1  21   2      137.53      162.99     53.59 o
   2  21   2      270.44      309.89     46.25 o
  -1  22   2      197.01      137.46     58.34 o
   0  22   2      131.39      105.76     28.92 o
   1   0   3     2703.57     2266.12     45.43 o
   2   0   3     1064.40     1023.43     27.74 o
   3   0   3      311.50      291.13     12.94 o
   4   0   3      637.69      685.97     31.83 o
   5   0   3      113.67      116.85     14.99 o
   6   0   3       57.17       11.99     20.69 o
   7   0   3      284.44      294.89     34.47 o
   8   0   3       13.60       84.30     29.16 o
  -8   1   3      277.86      316.98     40.71 o
  -7   1   3       66.26       86.77     30.53 o
  -6   1   3       34.57       63.33     23.25 o
  -5   1   3      720.28      760.22    104.55 o
  -4   1   3      312.14      289.52     18.83 o
  -3   1   3     3282.16     3380.93    108.74 o
  -2   1   3      503.69      419.83     18.63 o
  -1   1   3     1721.14     1514.33     32.72 o
   0   1   3     2173.84     1993.23     38.39 o
   1   1   3     1711.40     1555.95     25.87 o
   2   1   3      520.69      384.50     18.49 o
   3   1   3     3301.35     3354.48     83.57 o
   4   1   3      303.51      315.08     20.59 o
   5   1   3      721.35      699.21     35.02 o
   6   1   3       36.48       10.77     19.02 o
   7   1   3       67.96      107.59     26.39 o
   8   1   3      275.49      340.93     86.35 o
  -8   2   3       79.50      118.01     34.32 o
  -7   2   3      176.82      106.31     29.07 o
  -6   2   3      166.41      175.93     20.05 o
  -5   2   3      117.86      141.35     21.99 o
  -4   2   3      721.60      683.41     40.31 o
  -3   2   3      182.48      227.06     14.49 o
  -2   2   3     4198.00     3894.86     93.13 o
  -1   2   3    10245.58     9311.01    187.37 o
   0   2   3      532.73      441.51     10.06 o
   1   2   3    10287.56     9416.67    151.27 o
   2   2   3     4221.23     3793.87     73.93 o
   3   2   3      176.41      201.60     14.38 o
   4   2   3      721.47      677.28     23.96 o
   5   2   3      117.87       77.18     15.71 o
   6   2   3      169.00      171.91     26.72 o
   7   2   3      177.78      174.16     26.69 o
   8   2   3       81.32       63.86     26.42 o
  -8   3   3      327.10      456.86     47.56 o
  -7   3   3       21.02       37.55     26.22 o
  -6   3   3      492.71      513.60     29.20 o
  -5   3   3     1501.89     1417.53     61.60 o
  -4   3   3     1497.05     1464.73     52.01 o
  -3   3   3      279.49      282.35     14.51 o
  -2   3   3      138.80      194.35      9.95 o
  -1   3   3     2729.07     2722.19     65.33 o
   0   3   3     2125.02     2263.21     48.80 o
   1   3   3     2715.17     2798.20     51.72 o
   2   3   3      149.11      187.28     11.89 o
   3   3   3      285.34      265.00     12.64 o
   4   3   3     1493.58     1394.43     40.68 o
   5   3   3     1503.75     1314.29     45.44 o
   6   3   3      496.58      453.80     37.85 o
   7   3   3       21.96        8.89     18.40 o
   8   3   3      323.87      414.29     36.26 o
  -8   4   3        2.52      -29.80     29.59 o
  -7   4   3       10.32       29.12     27.91 o
  -6   4   3      168.54      231.45     20.07 o
  -5   4   3        9.60       -4.33     21.65 o
  -4   4   3      525.55      527.67     22.10 o
  -3   4   3     2188.02     2060.66     53.24 o
  -2   4   3     1331.54     1338.98     35.77 o
  -1   4   3    17000.78    16956.18    368.70 o
   0   4   3    18034.92    19501.74    332.99 o
   1   4   3    17019.89    17140.59    324.18 o
   2   4   3     1344.34     1319.61     35.71 o
   3   4   3     2204.45     2017.77     45.06 o
   4   4   3      522.00      464.10     24.01 o
   5   4   3        9.17      -24.95     16.39 o
   6   4   3      169.13      139.10     39.22 o
   7   4   3       10.26       39.80     48.44 o
   8   4   3        2.29      -11.16     51.84 o
  -8   5   3      261.58      296.43     43.29 o
  -7   5   3       34.32       -1.97     23.53 o
  -6   5   3       21.21       12.34     31.89 o
  -5   5   3      162.28      195.04     16.82 o
  -4   5   3      432.64      425.76     21.04 o
  -3   5   3       17.25       -0.51      7.72 o
  -2   5   3     5171.91     5478.11    129.29 o
  -1   5   3     1035.55     1107.15     35.58 o
   0   5   3      264.30      311.67     10.48 o
   1   5   3     1035.61     1041.30     23.60 o
   2   5   3     5178.48     5122.55    165.12 o
   3   5   3       18.42       13.97      6.86 o
   4   5   3      444.09      496.67     24.59 o
   5   5   3      158.40      149.65     22.57 o
   6   5   3       22.38        5.15     20.63 o
   7   5   3       33.03       -6.28     40.34 o
  -8   6   3       14.10      -12.63     31.97 o
  -7   6   3       35.41       20.63     48.59 o
  -6   6   3      175.17      137.20     28.79 o
  -5   6   3      568.23      505.81     26.60 o
  -4   6   3      497.68      468.30     18.91 o
  -3   6   3     1600.89     1649.48     50.55 o
  -2   6   3       21.87        7.52      9.51 o
  -1   6   3     1209.38     1342.79     30.15 o
   0   6   3       21.26       25.70      5.37 o
   1   6   3     1200.55     1252.06     27.29 o
   2   6   3       22.78        8.08      4.95 o
   3   6   3     1608.78     1619.90     41.21 o
   4   6   3      491.74      453.93     18.22 o
   5   6   3      573.34      552.27     54.94 o
   6   6   3      169.82      195.46     27.15 o
   7   6   3       36.57       24.15     58.49 o
  -7   7   3       63.46       87.20     30.79 o
  -6   7   3       18.61       11.18     19.23 o
  -5   7   3      885.98      814.23     36.96 o
  -4   7   3      134.23      123.64     11.90 o
  -3   7   3      115.90      129.81     17.92 o
  -2   7   3       34.48       16.40      8.52 o
  -1   7   3     4465.44     4658.21    104.06 o
   0   7   3     2139.36     2356.64     56.10 o
   1   7   3     4478.02     4552.30    106.18 o
   2   7   3       34.01       21.15      5.70 o
   3   7   3      119.03      115.97     15.73 o
   4   7   3      141.01      158.07     11.99 o
   5   7   3      875.89      941.98     65.31 o
   6   7   3       18.85       -6.78     20.95 o
   7   7   3       62.15      -10.39     41.16 o
  -7   8   3       14.45        1.88     28.87 o
  -6   8   3      165.91      169.81     26.10 o
  -5   8   3       75.60       66.78     14.38 o
  -4   8   3      582.58      592.04     24.71 o
  -3   8   3       34.87       24.80     12.47 o
  -2   8   3       24.09       24.16      7.22 o
  -1   8   3      629.68      677.89     22.74 o
   0   8   3     7499.53     7992.86    196.92 o
   1   8   3      622.99      660.40     20.39 o
   2   8   3       22.42       29.83      6.79 o
   3   8   3       32.92       35.17      9.27 o
   4   8   3      581.06      570.16     21.76 o
   5   8   3       75.63       78.36     24.30 o
   6   8   3      161.53      177.93     40.29 o
   7   8   3       13.13      -25.11     27.85 o
  -7   9   3       85.55       90.99     39.07 o
  -6   9   3      168.06      210.32     27.46 o
  -5   9   3      302.03      340.74     17.72 o
  -4   9   3     3049.87     3090.28     94.49 o
  -3   9   3        6.77        0.26      9.88 o
  -2   9   3       81.88       91.33     10.97 o
  -1   9   3       41.76       39.45      9.60 o
   0   9   3      142.78      136.92      9.84 o
   1   9   3       41.52       33.44      7.41 o
   2   9   3       76.71       87.82      8.78 o
   3   9   3        7.56        8.86     15.51 o
   4   9   3     3039.36     2843.19     89.96 o
   5   9   3      297.39      315.41     19.28 o
   6   9   3      169.54      231.75     99.21 o
   7   9   3       85.86       98.42     33.81 o
  -7  10   3      133.49      157.93     33.68 o
  -6  10   3        0.56        9.30     20.11 o
  -5  10   3        9.20        5.15     13.85 o
  -4  10   3      370.90      403.07     25.81 o
  -3  10   3     1549.10     1523.65     46.54 o
  -2  10   3       23.54       26.13     11.03 o
  -1  10   3      135.51      131.41     14.57 o
   0  10   3     1097.44     1049.86     32.16 o
   1  10   3      130.98      119.23      9.81 o
   2  10   3       23.62       39.90     10.99 o
   3  10   3     1546.24     1575.67     74.52 o
   4  10   3      368.73      413.11     47.51 o
   5  10   3        9.59      -12.77     15.12 o
   6  10   3        0.32       39.24     26.55 o
   7  10   3      133.15      139.32     37.14 o
  -7  11   3        0.10        9.79     35.51 o
  -6  11   3       12.61       67.23     22.54 o
  -5  11   3      226.66      207.53     30.63 o
  -4  11   3      176.33      165.14     19.42 o
  -3  11   3      196.22      202.09     26.34 o
  -2  11   3       77.37       90.91     13.82 o
  -1  11   3       69.74       61.24     12.27 o
   0  11   3       41.34       40.53      9.44 o
   1  11   3       70.02       70.70      9.41 o
   2  11   3       76.03       80.16      9.65 o
   3  11   3      194.51      222.36     19.72 o
   4  11   3      172.98      186.65     21.60 o
   5  11   3      224.43      242.44     31.11 o
   6  11   3       11.98      -23.37     24.25 o
   7  11   3        0.04      -10.68     43.98 o
  -7  12   3       32.29      -11.22     29.08 o
  -6  12   3       12.28       49.34     31.45 o
  -5  12   3       18.17       -4.31     17.97 o
  -4  12   3      185.00      176.08     20.77 o
  -3  12   3       31.52       29.25     17.76 o
  -2  12   3      135.41      137.57     21.37 o
  -1  12   3     1106.90     1245.18     42.03 o
   0  12   3     1825.22     1882.96     58.87 o
   1  12   3     1096.95     1168.12     43.21 o
   2  12   3      133.56      121.35     12.04 o
   3  12   3       31.08       37.23     15.48 o
   4  12   3      178.93      175.59     22.54 o
   5  12   3       18.27       19.20     23.25 o
   6  12   3       12.68      -39.12     38.25 o
   7  12   3       32.58      -54.17     44.95 o
  -6  13   3      193.99      211.73     29.85 o
  -5  13   3      416.05      473.52     34.61 o
  -4  13   3       16.07       17.45     15.65 o
  -3  13   3      244.59      232.65     25.68 o
  -2  13   3      326.28      335.23     27.56 o
  -1  13   3       67.81       79.83     12.24 o
   0  13   3      215.85      279.56     25.99 o
   1  13   3       61.14       70.82     17.87 o
   2  13   3      325.77      352.44     36.90 o
   3  13   3      245.46      230.22     32.53 o
   4  13   3       16.05       37.37     27.42 o
   5  13   3      410.95      374.14     65.14 o
   6  13   3      196.74      247.64     28.52 o
  -6  14   3      294.21      329.75     45.61 o
  -5  14   3       52.81       40.03     20.83 o
  -4  14   3       83.23      122.12     18.94 o
  -3  14   3       77.94       55.52     19.63 o
  -2  14   3       42.72       12.87     19.99 o
  -1  14   3      763.21      800.12     32.05 o
   0  14   3      545.34      540.84     32.90 o
   1  14   3      771.42      711.70     34.89 o
   2  14   3       41.08       54.70     25.91 o
   3  14   3       78.54       94.38     28.86 o
   4  14   3       78.30       90.23     31.18 o
   5  14   3       53.50       77.56     50.67 o
   6  14   3      293.02      395.76     74.07 o
  -6  15   3      113.25       93.28     44.51 o
  -5  15   3      442.50      393.27    104.55 o
  -4  15   3      133.86      111.75     19.76 o
  -3  15   3       19.22      -26.89     17.70 o
  -2  15   3        2.46       -4.24     17.19 o
  -1  15   3      666.12      684.04     29.57 o
   0  15   3       14.74       20.73     16.64 o
   1  15   3      659.69      661.37     32.17 o
   2  15   3        2.27        9.77     24.80 o
   3  15   3       18.35       49.22     27.38 o
   4  15   3      135.22      128.90     42.86 o
   5  15   3      438.40      441.99     73.58 o
   6  15   3      115.40      149.92     88.78 o
  -5  16   3       94.98      101.41     33.45 o
  -4  16   3      339.79      326.97     33.59 o
  -3  16   3      135.61      148.34     25.28 o
  -2  16   3       16.51       49.47     20.79 o
  -1  16   3      178.38      199.51     17.53 o
   0  16   3      876.28      812.65     53.22 o
   1  16   3      176.08      201.75     49.65 o
   2  16   3       16.31      -18.18     26.10 o
   3  16   3      135.78      176.01     33.92 o
   4  16   3      338.58      352.06     69.65 o
   5  16   3       93.88       45.82     49.99 o
  -5  17   3       33.86       30.92     31.74 o
  -4  17   3      240.86      193.53     30.01 o
  -3  17   3       17.27       24.76     21.40 o
  -2  17   3       31.57       24.03     25.94 o
  -1  17   3      456.03      473.23     33.96 o
   0  17   3       39.06       21.90     25.16 o
   1  17   3      455.18      500.43     61.84 o
   2  17   3       33.07       34.56     28.10 o
   3  17   3       16.87       11.21     27.80 o
   4  17   3      241.95      237.96     53.83 o
   5  17   3       37.49       88.15     55.72 o
  -4  18   3       55.43        6.55     26.44 o
  -3  18   3       27.84       19.43     21.94 o
  -2  18   3        4.56       42.17     29.62 o
  -1  18   3       31.87      -13.01     35.34 o
   0  18   3     1621.01     1550.12     80.17 o
   1  18   3       31.59       11.75     37.37 o
   2  18   3        5.11        2.10     28.36 o
   3  18   3       29.18        2.18     52.96 o
   4  18   3       58.66       87.26     50.77 o
  -4  19   3        4.32       19.05     25.45 o
  -3  19   3        1.21      -44.32     27.52 o
  -2  19   3       52.68       71.00     32.88 o
  -1  19   3      322.14      222.02     51.06 o
   0  19   3        0.13      -13.08     25.06 o
   1  19   3      323.11      332.29     52.62 o
   2  19   3       53.86       52.58     31.77 o
   3  19   3        1.29       -5.52     31.77 o
   4  19   3        4.53        7.07     34.10 o
  -3  20   3      360.88      360.86     48.20 o
  -2  20   3      119.53      155.56     38.50 o
  -1  20   3        1.76      -54.85     27.42 o
   0  20   3     2265.28     2413.41    113.02 o
   1  20   3        2.08      -35.53     40.38 o
   2  20   3      118.50      105.33     36.58 o
   3  20   3      365.54      353.72     49.88 o
  -2  21   3      125.14       40.59     58.34 o
  -1  21   3      242.86      293.88     44.96 o
   0  21   3        0.04      -47.50     26.32 o
   1  21   3      242.11      221.04     59.41 o
   2  21   3      129.34      120.71     37.55 o
   0  22   3       11.37       17.16     26.83 o
   0   0   4    10841.50    10210.71    226.84 o
   1   0   4     5889.03     5310.46     90.13 o
   2   0   4      240.07      210.29     10.87 o
   3   0   4      180.00      191.11     10.07 o
   4   0   4       90.30       85.08     14.38 o
   5   0   4     2951.93     3041.34    101.57 o
   6   0   4      566.23      572.85     41.47 o
   7   0   4       24.57       44.85     23.93 o
   8   0   4        4.55       39.41     28.02 o
  -8   1   4       31.04       37.40     30.90 o
  -7   1   4       43.18       31.52     43.54 o
  -6   1   4      483.59      562.84     41.20 o
  -5   1   4      411.27      419.21     25.07 o
  -4   1   4     1822.50     1649.21     53.88 o
  -3   1   4      130.18      165.79     11.54 o
  -2   1   4      384.89      360.49     17.67 o
  -1   1   4      275.36      256.72      9.29 o
   0   1   4     2792.18     2735.22     46.06 o
   1   1   4      274.92      261.36      6.21 o
   2   1   4      393.75      358.61     13.38 o
   3   1   4      129.47      137.43      9.57 o
   4   1   4     1805.63     1653.65     58.26 o
   5   1   4      410.06      407.81     25.22 o
   6   1   4      476.76      508.92     37.88 o
   7   1   4       42.76       50.46     35.00 o
   8   1   4       31.02       50.58     25.89 o
  -8   2   4       66.62      103.16     43.64 o
  -7   2   4      186.39      271.99     35.17 o
  -6   2   4       46.94       60.56     23.81 o
  -5   2   4     1041.33      986.52     40.94 o
  -4   2   4       29.74       17.22     10.59 o
  -3   2   4     1731.64     1785.91     51.90 o
  -2   2   4     1230.41     1255.00     33.85 o
  -1   2   4      701.54      767.62     17.29 o
   0   2   4     2571.00     2387.74     41.52 o
   1   2   4      703.87      734.25     16.23 o
   2   2   4     1223.06     1258.14     25.10 o
   3   2   4     1723.81     1686.83     51.86 o
   4   2   4       28.62       21.28     10.06 o
   5   2   4     1020.32      994.75     50.45 o
   6   2   4       46.25       51.41     19.40 o
   7   2   4      183.63      194.93     27.75 o
   8   2   4       66.63       63.35     26.47 o
  -8   3   4       45.66       59.86     91.50 o
  -7   3   4       10.05       26.13     35.48 o
  -6   3   4       83.47       77.07     25.01 o
  -5   3   4      545.89      577.15     29.02 o
  -4   3   4      509.69      510.56     22.41 o
  -3   3   4      249.31      249.30     13.27 o
  -2   3   4     1125.13     1121.37     31.06 o
  -1   3   4      467.46      461.25     12.26 o
   0   3   4     1202.59     1274.48     26.03 o
   1   3   4      473.34      455.42     12.74 o
   2   3   4     1137.23     1109.33     22.78 o
   3   3   4      245.21      238.23      9.10 o
   4   3   4      504.68      487.25     18.68 o
   5   3   4      543.07      502.25     39.00 o
   6   3   4       80.70       55.36     18.89 o
   7   3   4        9.38       16.77     19.79 o
   8   3   4       46.21       95.14     23.64 o
  -8   4   4       90.54      115.23     36.84 o
  -7   4   4      136.97      168.24     33.35 o
  -6   4   4       76.37      112.91     17.78 o
  -5   4   4     1179.25     1215.82     75.48 o
  -4   4   4      342.89      320.90     16.48 o
  -3   4   4       58.89       55.54      8.14 o
  -2   4   4      274.71      309.16     13.40 o
  -1   4   4       91.72      103.33      5.89 o
   0   4   4      792.41      851.24     17.85 o
   1   4   4       83.33       88.20      7.20 o
   2   4   4      283.13      297.04      9.91 o
   3   4   4       58.04       59.21      6.75 o
   4   4   4      348.79      302.37     17.00 o
   5   4   4     1172.96     1102.51     40.64 o
   6   4   4       77.58      132.14     36.06 o
   7   4   4      136.64      151.73     55.43 o
   8   4   4       90.60      117.17     66.98 o
  -8   5   4       52.10      194.41     53.88 o
  -7   5   4       68.76       77.98     29.40 o
  -6   5   4      233.79      241.96     24.52 o
  -5   5   4      622.62      642.40     36.73 o
  -4   5   4      701.60      700.72     24.81 o
  -3   5   4      392.33      456.66     17.98 o
  -2   5   4      360.77      367.29     13.63 o
  -1   5   4     3981.54     4277.49     88.19 o
   0   5   4     4650.07     4810.41     93.88 o
   1   5   4     3998.73     4170.78     83.12 o
   2   5   4      353.68      332.90     11.83 o
   3   5   4      388.70      432.75     17.18 o
   4   5   4      702.33      628.46     24.16 o
   5   5   4      624.87      604.07     35.77 o
   6   5   4      229.45      245.99     28.75 o
   7   5   4       70.57      106.30     55.53 o
   8   5   4       52.77      134.06     69.51 o
  -7   6   4       17.70       27.01     28.17 o
  -6   6   4       87.33       91.85     21.83 o
  -5   6   4      432.21      438.95     23.07 o
  -4   6   4      502.63      463.23     18.21 o
  -3   6   4      242.35      258.52     14.36 o
  -2   6   4     2236.72     2230.77     58.77 o
  -1   6   4      180.55      262.02     11.22 o
   0   6   4       75.27       94.85      7.88 o
   1   6   4      182.22      243.59      8.86 o
   2   6   4     2256.78     2245.04     45.65 o
   3   6   4      241.05      279.97     13.33 o
   4   6   4      507.59      465.99     16.41 o
   5   6   4      436.26      483.36     46.54 o
   6   6   4       87.86       50.71     23.22 o
   7   6   4       16.46       23.59     51.26 o
  -7   7   4       16.15       -0.72     26.40 o
  -6   7   4       19.40       19.68     13.46 o
  -5   7   4       31.64       30.39     16.09 o
  -4   7   4      731.22      739.12     24.15 o
  -3   7   4      649.57      622.08     26.58 o
  -2   7   4      991.53     1134.34     33.26 o
  -1   7   4     3152.97     3468.53     77.72 o
   0   7   4     2770.83     2824.84     73.86 o
   1   7   4     3156.69     3307.90     67.63 o
   2   7   4      992.56     1055.03     24.81 o
   3   7   4      659.35      668.88     23.88 o
   4   7   4      721.15      676.11     21.71 o
   5   7   4       32.25       39.66     12.45 o
   6   7   4       20.42       21.84     23.25 o
   7   7   4       18.04        2.13     33.22 o
  -7   8   4       95.50       73.09     65.87 o
  -6   8   4       16.81       -2.83     21.41 o
  -5   8   4      104.60      106.17     29.27 o
  -4   8   4      545.82      543.41     21.28 o
  -3   8   4      254.29      291.20     16.33 o
  -2   8   4      947.00     1016.59     35.98 o
  -1   8   4     2111.84     2280.02     54.09 o
   0   8   4        2.80        7.49      8.50 o
   1   8   4     2113.60     2204.44     54.68 o
   2   8   4      929.28      953.28     23.37 o
   3   8   4      251.11      275.19     14.48 o
   4   8   4      546.82      548.67     23.55 o
   5   8   4      105.26      106.03     15.09 o
   6   8   4       17.96       -5.33     20.74 o
   7   8   4       97.40      111.44     49.22 o
  -7   9   4        0.29      -38.37     36.45 o
  -6   9   4      137.29      250.25     39.08 o
  -5   9   4      196.82      194.23     17.09 o
  -4   9   4      182.07      185.04     14.12 o
  -3   9   4      595.21      588.11     24.41 o
  -2   9   4      115.89      127.66     12.60 o
  -1   9   4      801.75      789.46     23.90 o
   0   9   4     4065.56     4406.66    111.11 o
   1   9   4      794.06      764.73     23.46 o
   2   9   4      114.35      125.20      9.65 o
   3   9   4      609.54      608.73     23.81 o
   4   9   4      182.82      191.71     16.91 o
   5   9   4      196.36      172.87     13.77 o
   6   9   4      139.47      180.22     33.06 o
   7   9   4        0.07        7.96     42.33 o
  -7  10   4      162.09      223.54     38.96 o
  -6  10   4       11.16        0.16     24.49 o
  -5  10   4       13.49        3.16     14.36 o
  -4  10   4      135.73      142.70     15.46 o
  -3  10   4      534.03      509.35     23.48 o
  -2  10   4      271.76      327.25     17.21 o
  -1  10   4     3186.55     3265.44    101.89 o
   0  10   4      507.78      547.70     20.61 o
   1  10   4     3167.17     3291.17     78.86 o
   2  10   4      271.94      338.35     23.63 o
   3  10   4      538.13      475.82     25.05 o
   4  10   4      128.24      182.63     21.14 o
   5  10   4       12.29       13.50     16.22 o
   6  10   4       12.10      -46.48     23.24 o
   7  10   4      163.42      187.46     59.61 o
  -7  11   4        3.63       18.75     26.21 o
  -6  11   4        9.05       25.65     21.42 o
  -5  11   4        3.43       15.65     19.08 o
  -4  11   4      835.70      782.86     36.27 o
  -3  11   4      594.26      613.77     49.77 o
  -2  11   4      724.45      740.60     31.09 o
  -1  11   4      970.20     1019.94     46.44 o
   0  11   4      283.24      281.73     14.48 o
   1  11   4      967.20      998.53     29.90 o
   2  11   4      721.36      739.09     31.31 o
   3  11   4      579.38      603.68     31.45 o
   4  11   4      843.12      802.75     53.48 o
   5  11   4        3.53      -15.80     21.26 o
   6  11   4        9.78        1.36     42.03 o
   7  11   4        4.80        1.55     46.40 o
  -6  12   4      147.50      162.28     35.09 o
  -5  12   4       72.06       43.28     21.09 o
  -4  12   4      421.28      358.56     25.66 o
  -3  12   4      144.13       84.08     20.01 o
  -2  12   4      286.52      269.06     24.67 o
  -1  12   4      522.88      580.97     26.09 o
   0  12   4     1515.30     1527.37     49.04 o
   1  12   4      518.82      506.66     20.18 o
   2  12   4      288.45      332.59     25.77 o
   3  12   4      145.98      124.23     15.60 o
   4  12   4      416.38      361.97     36.92 o
   5  12   4       72.90       64.75     44.17 o
   6  12   4      148.19      139.69     52.42 o
  -6  13   4       64.62       50.19     24.07 o
  -5  13   4       67.89       66.32     21.09 o
  -4  13   4       75.95       53.91     18.80 o
  -3  13   4      842.20      810.31     42.82 o
  -2  13   4      440.77      479.96     31.48 o
  -1  13   4     1508.89     1550.65     50.58 o
   0  13   4      476.24      433.51     23.42 o
   1  13   4     1489.60     1401.54     48.60 o
   2  13   4      443.53      481.90     46.55 o
   3  13   4      827.08      805.62     56.26 o
   4  13   4       75.49       49.12     28.03 o
   5  13   4       67.69       59.90     43.39 o
   6  13   4       64.68       79.94     23.65 o
  -6  14   4       86.51       44.67     29.13 o
  -5  14   4       19.26        2.59     19.89 o
  -4  14   4      577.55      532.05     31.10 o
  -3  14   4       77.62       96.64     21.00 o
  -2  14   4      275.57      303.51     27.12 o
  -1  14   4      409.51      435.07     22.54 o
   0  14   4        0.00        8.36     13.45 o
   1  14   4      410.29      378.58     23.47 o
   2  14   4      261.05      270.16     34.94 o
   3  14   4       77.91       44.16     26.05 o
   4  14   4      570.34      521.98     80.43 o
   5  14   4       19.36       24.27     41.06 o
   6  14   4       85.41       64.40     26.84 o
  -6  15   4      128.02      178.69     44.46 o
  -5  15   4      268.78      237.39     34.26 o
  -4  15   4       45.85       54.74     17.83 o
  -3  15   4      538.50      503.88     36.43 o
  -2  15   4      407.21      377.09     34.06 o
  -1  15   4       15.60        9.10     12.39 o
   0  15   4       16.63        0.65     16.00 o
   1  15   4       16.44       -9.20     12.26 o
   2  15   4      406.75      411.04     40.81 o
   3  15   4      539.38      571.49     48.09 o
   4  15   4       45.18       48.67     45.67 o
   5  15   4      267.90      170.08     57.96 o
   6  15   4      127.10      179.03     35.82 o
  -5  16   4       43.50       37.79     28.51 o
  -4  16   4     1183.27     1215.09     50.12 o
  -3  16   4      169.07      151.01     25.26 o
  -2  16   4      330.88      282.22     30.02 o
  -1  16   4       38.50       40.61     12.88 o
   0  16   4       69.44       16.53     23.52 o
   1  16   4       37.24       22.34     18.32 o
   2  16   4      347.01      364.49     50.09 o
   3  16   4      168.02      186.49     36.26 o
   4  16   4     1178.20     1175.15    113.19 o
   5  16   4       42.41       93.58     55.53 o
  -5  17   4        4.65       18.37     28.55 o
  -4  17   4      304.92      263.85     35.60 o
  -3  17   4      505.44      472.11     38.16 o
  -2  17   4      147.91      184.57     27.00 o
  -1  17   4      285.95      272.76     26.26 o
   0  17   4       61.46       54.12     53.25 o
   1  17   4      294.03      262.98     49.02 o
   2  17   4      146.51      113.62     32.85 o
   3  17   4      513.55      553.58     51.15 o
   4  17   4      300.93      295.71     45.14 o
   5  17   4        4.74      -57.47     43.78 o
  -4  18   4      260.35      249.24     33.01 o
  -3  18   4      204.83      192.95     28.94 o
  -2  18   4       52.15       45.69     64.12 o
  -1  18   4       26.40      -14.70     26.98 o
   0  18   4      148.59      174.65     32.02 o
   1  18   4       25.49       87.27     41.55 o
   2  18   4       57.22       85.92     32.46 o
   3  18   4      203.29      158.35     62.42 o
   4  18   4      265.96      251.39     44.61 o
  -4  19   4        5.68       -3.87     24.96 o
  -3  19   4      270.40      255.88     70.28 o
  -2  19   4      139.96      162.07     44.61 o
  -1  19   4      125.61       46.48     34.03 o
   0  19   4      449.50      475.80     42.21 o
   1  19   4      121.70      122.51     41.65 o
   2  19   4      139.02       61.22     33.79 o
   3  19   4      281.80      250.50     73.63 o
   4  19   4        4.92      -29.14     31.95 o
  -3  20   4      133.88      144.31     38.42 o
  -2  20   4      146.25      148.47     36.08 o
  -1  20   4      196.15      188.94     38.25 o
   0  20   4        3.64      -13.45     36.11 o
   1  20   4      192.53      101.64     47.76 o
   2  20   4      144.79      195.34     47.28 o
   3  20   4      132.77      100.11     38.40 o
  -2  21   4       33.90      -11.85     38.88 o
  -1  21   4      444.24      434.98     47.98 o
   0  21   4      323.96      277.89     36.11 o
   1  21   4      447.47      329.77     65.14 o
   2  21   4       33.70       81.81     36.76 o
   1   0   5     2171.05     2077.22     38.82 o
   2   0   5      743.44      612.81     17.04 o
   3   0   5     3810.94     3607.15     93.96 o
   4   0   5      428.87      461.20     21.53 o
   5   0   5      698.19      623.36     31.76 o
   6   0   5      422.13      428.78     40.68 o
   7   0   5      116.29       87.58     33.35 o
   8   0   5      236.16      307.68     38.63 o
  -8   1   5       81.30      116.48     31.19 o
  -7   1   5       32.75       26.15     29.07 o
  -6   1   5      300.46      279.41     69.07 o
  -5   1   5      359.75      417.92     25.63 o
  -4   1   5      524.72      548.38     24.20 o
  -3   1   5     1427.87     1421.46     44.20 o
  -2   1   5     1582.82     1348.78     60.38 o
  -1   1   5     3409.10     3244.87     63.58 o
   0   1   5     8502.33     8245.14    135.79 o
   1   1   5     3434.24     3189.91     59.40 o
   2   1   5     1587.46     1413.93     29.22 o
   3   1   5     1430.10     1436.09     39.30 o
   4   1   5      523.54      549.08     21.34 o
   5   1   5      361.63      398.54     25.32 o
   6   1   5      301.80      192.52     27.30 o
   7   1   5       32.43       -1.37     22.16 o
   8   1   5       82.10      130.08     29.86 o
  -8   2   5        4.66       -3.30     56.45 o
  -7   2   5       88.99       84.70     28.59 o
  -6   2   5      455.36      476.18     39.38 o
  -5   2   5       91.92      105.25     16.48 o
  -4   2   5       34.85       33.77     11.00 o
  -3   2   5      428.37      453.81     19.52 o
  -2   2   5      337.13      350.24     17.44 o
  -1   2   5     1171.76     1104.71     22.36 o
   0   2   5     1568.64     1619.41     40.65 o
   1   2   5     1163.91     1057.49     20.76 o
   2   2   5      346.44      367.23     10.58 o
   3   2   5      422.84      404.29     16.75 o
   4   2   5       35.55       12.14     10.44 o
   5   2   5       90.89       85.50     16.12 o
   6   2   5      453.80      402.59     33.90 o
   7   2   5       94.52       67.71     41.60 o
   8   2   5        4.86       12.51     24.64 o
  -8   3   5       25.65       37.10     30.89 o
  -7   3   5       52.74       -0.20     82.27 o
  -6   3   5       94.49       89.80     30.87 o
  -5   3   5      549.75      541.53     29.33 o
  -4   3   5      726.51      699.32     31.84 o
  -3   3   5      468.56      495.37     20.77 o
  -2   3   5      400.31      428.97     15.85 o
  -1   3   5      128.69      120.30      6.54 o
   0   3   5     1214.12     1236.60     24.00 o
   1   3   5      131.23      115.64      9.20 o
   2   3   5      381.04      412.81     12.36 o
   3   3   5      479.82      494.90     15.36 o
   4   3   5      718.45      689.39     25.09 o
   5   3   5      549.58      546.66     49.81 o
   6   3   5       97.94       68.54     20.66 o
   7   3   5       50.85       65.81     21.62 o
   8   3   5       27.26       47.65     22.85 o
  -8   4   5       94.37      143.83     36.65 o
  -7   4   5        9.03        1.74     28.30 o
  -6   4   5      562.04      677.95     59.51 o
  -5   4   5      700.06      669.86     43.92 o
  -4   4   5      775.90      799.67     30.42 o
  -3   4   5      323.94      346.03     15.32 o
  -2   4   5       76.10       91.45     10.33 o
  -1   4   5      463.66      476.84     12.79 o
   0   4   5      784.50      719.76     19.71 o
   1   4   5      450.99      434.74     14.21 o
   2   4   5       72.45      108.03      7.12 o
   3   4   5      324.08      339.63     14.11 o
   4   4   5      777.27      736.32     35.77 o
   5   4   5      702.52      655.24     40.40 o
   6   4   5      554.08      592.40     76.98 o
   7   4   5       10.64      -30.65     18.08 o
   8   4   5       95.60      188.04     70.67 o
  -8   5   5      292.65      395.25     48.37 o
  -7   5   5       43.39      122.82     32.25 o
  -6   5   5      119.55      113.24     28.21 o
  -5   5   5      391.65      430.77     26.01 o
  -4   5   5      269.11      284.76     22.46 o
  -3   5   5       29.26       16.78      8.30 o
  -2   5   5     1102.76     1207.05     33.83 o
  -1   5   5      915.54      958.86     23.59 o
   0   5   5      473.35      496.52     14.33 o
   1   5   5      931.55      926.34     23.43 o
   2   5   5     1082.24     1121.23     27.76 o
   3   5   5       30.56       22.59      8.24 o
   4   5   5      265.09      252.79     13.35 o
   5   5   5      390.18      419.61     25.95 o
   6   5   5      123.47      100.02     17.30 o
   7   5   5       41.77       65.82     53.97 o
   8   5   5      295.20      487.04     87.66 o
  -7   6   5      216.75      255.51     38.06 o
  -6   6   5       69.84       55.82     25.37 o
  -5   6   5      360.44      333.86     20.61 o
  -4   6   5      493.03      494.47     18.62 o
  -3   6   5     1070.60     1141.24     34.10 o
  -2   6   5     1346.17     1454.86     41.04 o
  -1   6   5     1025.17     1115.91     34.30 o
   0   6   5      301.98      296.98     11.18 o
   1   6   5     1012.50     1041.45     28.26 o
   2   6   5     1365.76     1450.27     34.21 o
   3   6   5     1054.02     1072.70     34.00 o
   4   6   5      494.60      475.25     18.26 o
   5   6   5      356.85      375.46     24.18 o
   6   6   5       66.84       95.97     30.86 o
   7   6   5      221.33      329.38     69.80 o
  -7   7   5       33.91       53.95     30.84 o
  -6   7   5      144.79       91.39     69.41 o
  -5   7   5      254.91      301.51     19.80 o
  -4   7   5      559.63      547.75     20.71 o
  -3   7   5      142.89      160.29     14.71 o
  -2   7   5      204.94      249.16     16.35 o
  -1   7   5     1848.45     1985.73     47.28 o
   0   7   5      463.02      477.80     17.68 o
   1   7   5     1878.93     1885.34     46.86 o
   2   7   5      205.97      209.30     10.76 o
   3   7   5      137.91      159.87     17.37 o
   4   7   5      553.17      529.51     20.29 o
   5   7   5      256.29      226.34     20.98 o
   6   7   5      144.95      138.22     33.47 o
   7   7   5       32.29       34.75     36.63 o
  -7   8   5       85.63       65.15     41.31 o
  -6   8   5       93.79       53.02     30.83 o
  -5   8   5       75.35       86.63     14.64 o
  -4   8   5      322.31      332.87     18.44 o
  -3   8   5       48.01       45.03     10.80 o
  -2   8   5      212.44      247.46     17.56 o
  -1   8   5     1811.25     1824.89     44.68 o
   0   8   5      265.10      300.58     15.42 o
   1   8   5     1788.82     1750.30     44.56 o
   2   8   5      218.78      235.84     11.99 o
   3   8   5       45.40       35.97     12.38 o
   4   8   5      311.60      287.88     18.11 o
   5   8   5       73.44       66.53     16.97 o
   6   8   5       95.84      103.90     33.39 o
   7   8   5       88.00      103.80     37.37 o
  -7   9   5       54.52       61.65     31.76 o
  -6   9   5       62.10       43.05     22.30 o
  -5   9   5       36.01       17.31     19.56 o
  -4   9   5      463.30      459.01     34.90 o
  -3   9   5      970.26      934.90     32.63 o
  -2   9   5       86.40       83.88     11.53 o
  -1   9   5      646.36      665.31     21.63 o
   0   9   5       48.69       62.93     16.43 o
   1   9   5      659.94      636.56     23.18 o
   2   9   5       81.67       76.79     11.18 o
   3   9   5      960.03      957.21     33.68 o
   4   9   5      472.14      479.42     22.89 o
   5   9   5       31.83       12.13     11.20 o
   6   9   5       59.80       59.64     33.52 o
   7   9   5       54.36       18.83     48.15 o
  -7  10   5      127.54       82.55     37.37 o
  -6  10   5      138.92      182.92     27.68 o
  -5  10   5      172.66      187.78     25.02 o
  -4  10   5       89.95       76.62     15.93 o
  -3  10   5      198.61      200.94     16.31 o
  -2  10   5      758.23      777.52     32.13 o
  -1  10   5       24.81        8.67      8.99 o
   0  10   5     1154.32     1293.75     45.10 o
   1  10   5       24.06       32.52      8.69 o
   2  10   5      753.52      781.09     31.58 o
   3  10   5      204.76      219.48     19.95 o
   4  10   5       85.03       64.10     21.68 o
   5  10   5      170.93      184.00     26.16 o
   6  10   5      144.03      126.49     50.77 o
   7  10   5      124.44       19.32     46.31 o
  -7  11   5       19.07       21.13     30.30 o
  -6  11   5       14.60        6.60     23.89 o
  -5  11   5      430.55      446.21     39.34 o
  -4  11   5      765.08      784.69     43.41 o
  -3  11   5       13.47       23.88     13.46 o
  -2  11   5       80.53       73.45     26.20 o
  -1  11   5     1832.52     1958.58     55.86 o
   0  11   5      280.87      287.83     19.19 o
   1  11   5     1812.87     1900.69     49.68 o
   2  11   5       83.56      113.68     14.70 o
   3  11   5       13.78       15.20     22.45 o
   4  11   5      757.78      828.29     56.46 o
   5  11   5      435.91      468.94     38.60 o
   6  11   5       13.28      -17.67     36.11 o
   7  11   5       18.09       78.34     50.67 o
  -6  12   5      119.41      146.39     37.85 o
  -5  12   5      292.34      231.08     27.35 o
  -4  12   5      714.09      742.51     46.71 o
  -3  12   5       26.71       -5.07     15.98 o
  -2  12   5      928.05      962.40     44.20 o
  -1  12   5     1026.25     1143.28     36.00 o
   0  12   5     3181.80     3160.65    110.11 o
   1  12   5     1038.18     1078.49     32.55 o
   2  12   5      917.83      865.79     43.69 o
   3  12   5       27.21       23.45     57.13 o
   4  12   5      716.34      695.39     53.52 o
   5  12   5      296.26      272.01     58.63 o
   6  12   5      115.92      192.21     56.30 o
  -6  13   5        0.19       14.93     26.88 o
  -5  13   5      716.52      756.11     66.11 o
  -4  13   5      444.65      435.07     34.15 o
  -3  13   5       63.01       85.87     20.59 o
  -2  13   5      251.76      288.22     38.58 o
  -1  13   5      369.79      408.26     22.26 o
   0  13   5       30.85       27.03     13.22 o
   1  13   5      361.02      367.29     20.60 o
   2  13   5      252.26      241.57     33.97 o
   3  13   5       63.91       59.30     26.44 o
   4  13   5      449.39      439.87     72.13 o
   5  13   5      716.00      867.97     90.09 o
   6  13   5        0.22       25.68     22.24 o
  -6  14   5       37.68       30.21     24.07 o
  -5  14   5      211.51      225.83     27.50 o
  -4  14   5      263.53      244.52     35.06 o
  -3  14   5      173.32      182.95     24.95 o
  -2  14   5      111.63      101.30     21.21 o
  -1  14   5      258.32      270.13     18.94 o
   0  14   5      673.01      622.20     35.53 o
   1  14   5      250.76      241.05     20.43 o
   2  14   5      115.08      133.10     30.17 o
   3  14   5      174.79      178.99     43.88 o
   4  14   5      260.47      239.20     38.08 o
   5  14   5      216.81      330.84     64.36 o
   6  14   5       41.30       36.92     56.50 o
  -5  15   5      250.41      201.69     37.20 o
  -4  15   5       77.56       61.45     22.69 o
  -3  15   5       23.43       34.47     19.48 o
  -2  15   5       21.30       10.49     21.00 o
  -1  15   5      140.53      140.40     14.86 o
   0  15   5     2072.67     2036.71     78.03 o
   1  15   5      140.24      154.53     20.98 o
   2  15   5       21.83       25.46     26.93 o
   3  15   5       23.71       26.29     27.76 o
   4  15   5       81.01      112.72     56.55 o
   5  15   5      258.77      372.58     68.15 o
  -5  16   5       20.14       -9.06     28.22 o
  -4  16   5      223.13      207.38     35.99 o
  -3  16   5      118.63      109.82     42.62 o
  -2  16   5      152.58      132.18     24.21 o
  -1  16   5      172.83      217.89     16.41 o
   0  16   5      140.63      137.31     27.24 o
   1  16   5      173.96      138.56     21.77 o
   2  16   5      150.00      112.88     34.90 o
   3  16   5      116.61      116.75     34.42 o
   4  16   5      227.21      217.91     41.33 o
   5  16   5       20.04       53.39     49.32 o
  -5  17   5       69.84       69.12     57.28 o
  -4  17   5      220.03      209.41     31.13 o
  -3  17   5       46.72       23.73     39.21 o
  -2  17   5       89.26       55.47     21.65 o
  -1  17   5      162.98      190.45     22.81 o
   0  17   5      539.84      586.14     92.76 o
   1  17   5      157.60      253.86     47.66 o
   2  17   5       88.14       90.00     56.01 o
   3  17   5       45.68       28.86     53.20 o
   4  17   5      215.87      197.97     48.68 o
   5  17   5       72.73      118.05     59.02 o
  -4  18   5      116.14       89.80     27.57 o
  -3  18   5        4.87       13.92     21.20 o
  -2  18   5       52.30        7.96     26.21 o
  -1  18   5      266.65      281.76     78.97 o
   0  18   5      197.31      241.19     33.80 o
   1  18   5      266.76      310.55     54.75 o
   2  18   5       50.74        3.64     30.28 o
   3  18   5        4.34       28.01     29.40 o
   4  18   5      116.97      114.61     40.15 o
  -4  19   5       86.43      101.71     29.08 o
  -3  19   5       73.79      143.99     85.23 o
  -2  19   5        3.33        0.89     35.24 o
  -1  19   5       57.30       46.30     28.18 o
   0  19   5      851.56      782.78     55.03 o
   1  19   5       58.49      152.61     45.63 o
   2  19   5        3.34      -31.75     29.48 o
   3  19   5       71.45       38.10     36.79 o
   4  19   5       84.18       82.45     39.62 o
  -3  20   5      245.66      269.71     64.70 o
  -2  20   5       24.70       36.87     32.45 o
  -1  20   5      709.70      656.36    101.01 o
   0  20   5      999.53      967.68     60.97 o
   1  20   5      704.18      636.15     71.25 o
   2  20   5       24.39        8.11     78.49 o
   3  20   5      242.53      128.88     41.23 o
  -2  21   5      132.42      120.71     38.41 o
  -1  21   5      282.55      303.71     56.26 o
   0  21   5      497.85      534.29     43.78 o
   1  21   5      283.05      342.20     63.78 o
   2  21   5      134.50      112.66     38.96 o
   0   0   6    98434.70    93432.49   2060.02 o
   1   0   6      114.32      102.84      6.21 o
   2   0   6     1902.52     1975.51     40.02 o
   3   0   6       42.24       64.95      8.88 o
   4   0   6      765.81      757.53     29.37 o
   5   0   6      358.56      356.52     24.69 o
   6   0   6       44.41       35.75     21.52 o
   7   0   6        4.85        8.65     23.37 o
   8   0   6        2.58       30.19     27.65 o
  -8   1   6       90.83      138.81     33.86 o
  -7   1   6       42.67       69.55     26.82 o
  -6   1   6      223.89      202.72     28.95 o
  -5   1   6      746.88      729.01     34.80 o
  -4   1   6      132.73      188.96     15.24 o
  -3   1   6      381.68      363.27     20.70 o
  -2   1   6     1592.02     1604.32     38.24 o
  -1   1   6      691.25      639.29     14.99 o
   0   1   6     1725.31     1581.42     30.17 o
   1   1   6      673.95      620.93     14.90 o
   2   1   6     1582.37     1566.07     32.95 o
   3   1   6      379.02      368.23     17.24 o
   4   1   6      127.81      140.54     13.97 o
   5   1   6      757.62      694.78     34.65 o
   6   1   6      226.77      202.33     26.88 o
   7   1   6       43.29       41.42     23.08 o
   8   1   6       90.00      126.54     30.99 o
  -8   2   6        3.49       21.17     28.27 o
  -7   2   6       13.91       27.69     26.85 o
  -6   2   6       74.80       84.33     26.11 o
  -5   2   6      233.83      211.25     29.04 o
  -4   2   6      141.40      155.17     16.11 o
  -3   2   6       23.39       33.78     16.04 o
  -2   2   6     1186.34     1223.46     38.85 o
  -1   2   6      279.74      261.26     10.54 o
   0   2   6      401.85      428.80     12.66 o
   1   2   6      289.23      255.27      8.04 o
   2   2   6     1199.53     1220.59     25.33 o
   3   2   6       24.79       14.05      5.77 o
   4   2   6      141.92      125.90     15.29 o
   5   2   6      234.00      212.40     24.75 o
   6   2   6       79.62       65.25     22.60 o
   7   2   6       14.15       68.46     60.24 o
   8   2   6        3.52       47.26     25.27 o
  -8   3   6       34.21       81.61     31.93 o
  -7   3   6      275.58      380.33     40.93 o
  -6   3   6      187.35      212.14     30.62 o
  -5   3   6      130.80      131.22     17.87 o
  -4   3   6      148.82      157.15     14.93 o
  -3   3   6     1229.60     1255.72     45.46 o
  -2   3   6      408.61      404.68     35.16 o
  -1   3   6      463.44      491.77     13.19 o
   0   3   6      724.10      705.32     16.70 o
   1   3   6      479.37      474.57     16.41 o
   2   3   6      407.78      386.71     12.44 o
   3   3   6     1228.48     1169.52     26.94 o
   4   3   6      149.43      158.85     17.22 o
   5   3   6      140.33      134.36     34.23 o
   6   3   6      191.73      162.12     24.69 o
   7   3   6      273.97      313.27     68.00 o
   8   3   6       33.28       33.25     23.49 o
  -8   4   6       20.76        5.17     36.74 o
  -7   4   6       74.80      108.63     34.17 o
  -6   4   6      571.18      636.46     47.67 o
  -5   4   6      478.03      570.33     30.22 o
  -4   4   6     1040.23     1026.13     37.23 o
  -3   4   6      304.35      321.12     15.12 o
  -2   4   6      197.53      200.08     13.56 o
  -1   4   6     1061.80     1038.40     21.94 o
   0   4   6      123.06      152.04      8.63 o
   1   4   6     1046.75      947.63     24.60 o
   2   4   6      198.47      206.26     10.73 o
   3   4   6      311.25      325.18     14.05 o
   4   4   6     1036.34      979.64     32.58 o
   5   4   6      467.65      510.10     33.40 o
   6   4   6      574.90      548.55     47.57 o
   7   4   6       77.13       85.40     31.45 o
   8   4   6       20.83        2.37     20.23 o
  -7   5   6       81.90      160.22     40.72 o
  -6   5   6      587.55      606.88     57.42 o
  -5   5   6     1936.69     1911.13     73.23 o
  -4   5   6      377.88      400.08     19.62 o
  -3   5   6      953.01      993.63     30.86 o
  -2   5   6      215.70      195.91     11.64 o
  -1   5   6      844.54      834.01     19.16 o
   0   5   6      370.76      382.42     15.37 o
   1   5   6      834.23      797.48     21.72 o
   2   5   6      216.62      198.37     10.05 o
   3   5   6      941.54      963.30     28.24 o
   4   5   6      383.51      377.10     14.98 o
   5   5   6     1940.42     1933.59     91.11 o
   6   5   6      578.70      530.45     74.31 o
   7   5   6       79.13       76.64     23.15 o
  -7   6   6        3.61      -17.68     25.53 o
  -6   6   6      149.33      153.88     54.61 o
  -5   6   6      160.15      172.18     21.33 o
  -4   6   6      216.20      225.89     13.34 o
  -3   6   6     1119.36     1037.98     33.26 o
  -2   6   6        8.05        7.72      5.12 o
  -1   6   6      653.00      670.97     18.98 o
   0   6   6     1007.89      998.25     25.30 o
   1   6   6      646.58      639.79     20.05 o
   2   6   6        9.10       18.06      7.24 o
   3   6   6     1129.00     1096.68     37.79 o
   4   6   6      221.58      199.29     16.01 o
   5   6   6      154.91      151.53     18.86 o
   6   6   6      146.47      155.70     27.75 o
   7   6   6        3.80      -47.18     49.22 o
  -7   7   6        2.36      -11.00     27.03 o
  -6   7   6       45.43       46.66     33.78 o
  -5   7   6      576.68      595.44     28.67 o
  -4   7   6      345.89      362.46     24.90 o
  -3   7   6      251.37      267.92     17.78 o
  -2   7   6      316.43      399.76     29.21 o
  -1   7   6       45.39       50.72      7.84 o
   0   7   6      534.73      553.69     17.08 o
   1   7   6       42.69       37.41      7.89 o
   2   7   6      326.61      381.72     14.80 o
   3   7   6      245.28      233.88     16.91 o
   4   7   6      349.27      327.69     17.37 o
   5   7   6      578.17      584.88     32.54 o
   6   7   6       42.90       20.27     18.70 o
   7   7   6        1.89       10.35     58.05 o
  -7   8   6       14.29       23.13     32.26 o
  -6   8   6        3.79       34.22     26.57 o
  -5   8   6       45.02       49.09     19.82 o
  -4   8   6      882.11      871.74     31.09 o
  -3   8   6      278.84      285.60     17.06 o
  -2   8   6      772.59      821.39     28.56 o
  -1   8   6      881.62      957.89     27.54 o
   0   8   6      239.55      230.21     14.11 o
   1   8   6      900.33      959.49     27.20 o
   2   8   6      765.14      807.98     23.61 o
   3   8   6      279.43      256.08     15.01 o
   4   8   6      891.07      846.12     28.82 o
   5   8   6       46.53       37.56     12.33 o
   6   8   6        4.09       18.37     16.60 o
   7   8   6       14.11      -13.49     35.45 o
  -7   9   6       86.90      138.02     36.48 o
  -6   9   6       76.40       59.77     22.73 o
  -5   9   6       35.36       23.73     16.42 o
  -4   9   6      359.26      408.01     21.17 o
  -3   9   6      116.91      130.19     14.42 o
  -2   9   6      529.37      582.00     29.55 o
  -1   9   6     1015.36     1025.87     29.46 o
   0   9   6      367.89      376.72     18.26 o
   1   9   6     1025.45     1018.34     29.48 o
   2   9   6      547.48      608.06     21.25 o
   3   9   6      121.95      112.23     12.56 o
   4   9   6      355.35      361.68     32.00 o
   5   9   6       37.97       38.00     12.04 o
   6   9   6       74.92       66.72     25.84 o
   7   9   6       85.42      170.66     57.96 o
  -7  10   6      106.38      183.65     58.93 o
  -6  10   6      165.48      181.76     29.88 o
  -5  10   6       91.95       92.19     22.28 o
  -4  10   6      190.40      163.43     23.05 o
  -3  10   6       69.60       72.56     14.94 o
  -2  10   6      291.60      331.49     20.50 o
  -1  10   6      657.75      710.17     26.73 o
   0  10   6      457.92      464.90     20.98 o
   1  10   6      663.26      660.27     24.94 o
   2  10   6      286.01      282.95     17.40 o
   3  10   6       66.75       57.41     16.15 o
   4  10   6      185.02      176.90     19.85 o
   5  10   6       91.03       92.86     18.78 o
   6  10   6      169.99      160.37     50.58 o
   7  10   6      105.50      100.86     57.96 o
  -7  11   6      243.17      311.52     43.94 o
  -6  11   6        6.82      -17.21     20.87 o
  -5  11   6      209.20      199.52     37.05 o
  -4  11   6     1051.23      980.07     49.02 o
  -3  11   6      411.54      435.72     30.48 o
  -2  11   6      508.47      539.87     27.60 o
  -1  11   6      826.71      874.99     42.85 o
   0  11   6      184.35      205.59     17.48 o
   1  11   6      830.39      855.65     27.58 o
   2  11   6      507.21      533.61     28.65 o
   3  11   6      399.69      383.15     39.15 o
   4  11   6     1048.31     1021.41    106.30 o
   5  11   6      212.73      220.06     29.85 o
   6  11   6        5.99       33.88     41.94 o
   7  11   6      248.98      237.64     66.89 o
  -6  12   6      167.23      173.27     39.95 o
  -5  12   6       93.73       54.54     33.89 o
  -4  12   6       25.01        5.97     19.57 o
  -3  12   6      603.33      605.65     36.48 o
  -2  12   6      349.02      394.58     28.76 o
  -1  12   6     1959.92     1927.50     93.23 o
   0  12   6     1432.35     1343.50     95.81 o
   1  12   6     1954.18     1936.76     50.81 o
   2  12   6      348.09      339.21     36.56 o
   3  12   6      601.05      630.39     48.05 o
   4  12   6       23.32       -7.61     24.95 o
   5  12   6       94.31       69.74     25.38 o
   6  12   6      170.72      149.40     57.37 o
  -6  13   6       10.81       34.93     24.89 o
  -5  13   6        0.33       -1.88     19.22 o
  -4  13   6      101.35      118.41     24.60 o
  -3  13   6      132.47      156.92     24.21 o
  -2  13   6     1278.69     1259.87     55.44 o
  -1  13   6     1341.78     1233.03     39.53 o
   0  13   6        0.46        0.86      8.49 o
   1  13   6     1328.61     1252.62     39.77 o
   2  13   6     1268.65     1205.31     96.69 o
   3  13   6      130.47      170.88     31.05 o
   4  13   6       99.46      109.94     75.82 o
   5  13   6        0.27       16.31     42.23 o
   6  13   6       11.04      -14.51     34.37 o
  -6  14   6        4.29      -16.26     22.36 o
  -5  14   6       55.33       43.30     22.50 o
  -4  14   6      224.83      200.96     53.47 o
  -3  14   6      209.42      191.63     25.72 o
  -2  14   6      416.95      393.54     30.42 o
  -1  14   6      733.11      720.68     28.06 o
   0  14   6       20.64       -0.70     16.34 o
   1  14   6      727.69      671.75     33.55 o
   2  14   6      405.29      387.82     54.36 o
   3  14   6      201.27      171.76     32.96 o
   4  14   6      229.38      211.71     38.08 o
   5  14   6       55.53       60.77     49.61 o
   6  14   6        3.85       44.43     25.94 o
  -5  15   6      205.61      226.81     42.55 o
  -4  15   6       79.76       85.94     24.52 o
  -3  15   6       35.63       25.40     20.94 o
  -2  15   6      208.54      215.03     39.82 o
  -1  15   6       37.29       38.73     14.46 o
   0  15   6      280.12      249.81     31.19 o
   1  15   6       36.41       27.91     13.71 o
   2  15   6      196.76      204.16     33.93 o
   3  15   6       34.15       69.56     41.89 o
   4  15   6       81.37      100.91     48.93 o
   5  15   6      206.51      216.38     61.16 o
  -5  16   6       68.78       49.17     31.15 o
  -4  16   6      594.46      610.97     48.95 o
  -3  16   6      306.48      285.71     31.33 o
  -2  16   6       81.62       51.03     23.35 o
  -1  16   6      649.53      682.63     32.80 o
   0  16   6       22.74       53.26     44.70 o
   1  16   6      644.43      591.73     45.09 o
   2  16   6       86.82       83.74     40.24 o
   3  16   6      299.15      266.74     38.82 o
   4  16   6      594.23      605.26     56.55 o
   5  16   6       68.89        3.69     43.59 o
  -5  17   6      147.78      120.64     35.29 o
  -4  17   6      228.28      189.24     31.40 o
  -3  17   6      448.23      455.39     37.38 o
  -2  17   6      297.24      316.81     30.62 o
  -1  17   6      520.06      550.35     38.63 o
   0  17   6        5.29        0.96     24.16 o
   1  17   6      526.50      515.67     63.49 o
   2  17   6      289.43      291.20     43.39 o
   3  17   6      444.21      436.68     48.62 o
   4  17   6      227.88      193.10     81.40 o
   5  17   6      150.37      121.44     57.86 o
  -4  18   6      332.18      309.06     36.19 o
  -3  18   6      214.58      254.34     31.35 o
  -2  18   6      258.71      254.37     37.85 o
  -1  18   6       26.21       54.78     29.71 o
   0  18   6       91.96      110.86     29.22 o
   1  18   6       25.86       51.65     41.26 o
   2  18   6      261.13      275.10     54.99 o
   3  18   6      210.68      197.84     39.71 o
   4  18   6      333.41      323.93     48.88 o
  -3  19   6      690.24      593.24     54.92 o
  -2  19   6       29.45       15.87     41.40 o
  -1  19   6      277.07      275.77     38.82 o
   0  19   6       26.89      -32.68     26.54 o
   1  19   6      279.61      292.10     54.85 o
   2  19   6       29.46       42.04     34.03 o
   3  19   6      700.65      582.66     58.63 o
  -3  20   6       61.10       72.45     34.86 o
  -2  20   6      165.47      131.88     36.72 o
  -1  20   6       21.95        4.29     60.82 o
   0  20   6      652.04      728.26     51.10 o
   1  20   6       24.28      -44.56     39.80 o
   2  20   6      167.65      194.28     42.23 o
   3  20   6       61.07       27.87     37.12 o
  -1  21   6      102.24       54.63     34.43 o
   0  21   6        2.06      -16.90     26.84 o
   1  21   6      102.60      144.84     49.80 o
   1   0   7     2952.77     2743.54     51.98 o
   2   0   7     2115.43     1827.76     37.99 o
   3   0   7      448.81      427.24     16.20 o
   4   0   7     1095.82     1071.27     51.20 o
   5   0   7      162.82      180.56     25.52 o
   6   0   7       59.58       99.15     25.17 o
   7   0   7        4.83      -18.82     22.32 o
   8   0   7      231.11      328.17     48.30 o
  -8   1   7       10.27       39.37     45.24 o
  -7   1   7       41.54       47.89     26.39 o
  -6   1   7       34.50       44.84     22.75 o
  -5   1   7      164.67      170.47     21.69 o
  -4   1   7      100.66       96.54     13.56 o
  -3   1   7     2430.28     2391.65     81.18 o
  -2   1   7      905.70      872.73     22.13 o
  -1   1   7     1072.95     1025.00     20.63 o
   0   1   7     1480.42     1497.89     31.09 o
   1   1   7     1082.38      984.27     21.68 o
   2   1   7      901.49      885.13     20.83 o
   3   1   7     2423.19     2366.71     56.57 o
   4   1   7      100.65       83.70     11.06 o
   5   1   7      163.86      147.54     24.30 o
   6   1   7       33.86       26.50     21.27 o
   7   1   7       45.24       45.04     57.91 o
   8   1   7       10.51       45.69     56.98 o
  -8   2   7      134.33      155.99     42.52 o
  -7   2   7       19.63       26.16     26.43 o
  -6   2   7      331.90      392.87     36.16 o
  -5   2   7       21.80       33.17     15.20 o
  -4   2   7      448.43      463.28     28.19 o
  -3   2   7      116.11      135.20     13.89 o
  -2   2   7      286.00      301.71     13.02 o
  -1   2   7      669.43      743.87     21.90 o
   0   2   7      995.93      973.43     22.17 o
   1   2   7      670.25      707.36     16.53 o
   2   2   7      306.04      323.74     11.68 o
   3   2   7      114.20      145.72      8.88 o
   4   2   7      438.49      457.95     22.71 o
   5   2   7       21.78       22.01     19.09 o
   6   2   7      333.64      238.91     39.32 o
   7   2   7       19.70      -11.70     21.77 o
   8   2   7      140.24      154.47     30.54 o
  -8   3   7       27.03       28.76     42.57 o
  -7   3   7      147.25      152.81     55.72 o
  -6   3   7       35.92       35.83     23.98 o
  -5   3   7       82.08       95.92     17.48 o
  -4   3   7     1184.29     1142.41     40.41 o
  -3   3   7      239.71      262.50     18.35 o
  -2   3   7     1578.38     1592.79     49.18 o
  -1   3   7     1670.58     1659.06     34.95 o
   0   3   7      117.63       79.82      8.63 o
   1   3   7     1687.18     1623.50     34.66 o
   2   3   7     1570.33     1608.24     32.54 o
   3   3   7      225.38      222.61     13.49 o
   4   3   7     1175.42     1134.92     35.80 o
   5   3   7       82.80       96.09     21.96 o
   6   3   7       37.49       66.16     49.51 o
   7   3   7      144.20      151.63     29.80 o
   8   3   7       27.46      -22.81     37.13 o
  -7   4   7       10.92       41.61     28.33 o
  -6   4   7      199.61      253.87     33.37 o
  -5   4   7      469.37      478.04     28.94 o
  -4   4   7     1223.39     1170.67     42.27 o
  -3   4   7      761.38      809.55     29.69 o
  -2   4   7      162.46      147.33     11.18 o
  -1   4   7       21.16       36.69      5.80 o
   0   4   7      185.20      193.05      9.84 o
   1   4   7       22.31       33.84      7.83 o
   2   4   7      169.41      161.31      8.97 o
   3   4   7      755.31      769.91     22.20 o
   4   4   7     1228.22     1220.70     37.66 o
   5   4   7      462.22      442.72     28.14 o
   6   4   7      194.71      143.96     31.84 o
   7   4   7       11.57      -21.18     28.44 o
  -7   5   7      246.15      286.59     38.88 o
  -6   5   7       32.40        8.37     24.74 o
  -5   5   7      334.83      338.60     26.04 o
  -4   5   7      139.91      138.14     17.76 o
  -3   5   7      858.85      825.09     31.06 o
  -2   5   7      610.02      691.29     23.68 o
  -1   5   7      822.29      868.06     20.04 o
   0   5   7      669.10      669.23     19.00 o
   1   5   7      825.10      824.55     22.65 o
   2   5   7      607.36      665.33     19.88 o
   3   5   7      859.38      761.87     22.66 o
   4   5   7      142.01      137.83     11.08 o
   5   5   7      336.30      332.88     36.86 o
   6   5   7       32.20       62.67     17.98 o
   7   5   7      245.49      229.91     53.05 o
  -7   6   7       53.08       59.18     31.22 o
  -6   6   7      185.64      232.76     34.15 o
  -5   6   7       99.29      153.44     27.77 o
  -4   6   7      192.36      200.14     14.30 o
  -3   6   7      207.16      228.94     14.97 o
  -2   6   7      764.84      804.20     26.33 o
  -1   6   7     1187.45     1261.01     28.49 o
   0   6   7       72.34       79.11      7.77 o
   1   6   7     1167.87     1186.38     32.39 o
   2   6   7      746.29      718.49     21.54 o
   3   6   7      205.21      239.19     13.27 o
   4   6   7      188.00      169.44     12.85 o
   5   6   7      101.69       94.52     17.93 o
   6   6   7      183.09      153.41     35.50 o
   7   6   7       53.63       42.56     20.16 o
  -7   7   7       51.54       48.85     36.16 o
  -6   7   7      169.28      242.26     35.91 o
  -5   7   7       15.91       25.01     22.89 o
  -4   7   7       36.00       19.69     11.18 o
  -3   7   7       97.71       96.22     15.07 o
  -2   7   7     1087.30     1085.48     33.84 o
  -1   7   7      200.70      226.49     11.54 o
   0   7   7     3626.08     3764.34     81.11 o
   1   7   7      205.84      196.86     11.51 o
   2   7   7     1079.93     1065.20     28.28 o
   3   7   7       90.15       90.43     11.04 o
   4   7   7       35.03       43.20     11.03 o
   5   7   7       15.96       22.58     18.22 o
   6   7   7      167.85      148.79     21.66 o
   7   7   7       53.53       60.04     35.98 o
  -7   8   7      245.41      332.30     56.55 o
  -6   8   7       15.49       28.88     27.78 o
  -5   8   7      210.86      224.08     25.73 o
  -4   8   7      221.24      221.51     16.54 o
  -3   8   7      309.10      377.60     24.80 o
  -2   8   7      298.83      330.52     17.53 o
  -1   8   7      539.55      574.56     20.95 o
   0   8   7      183.90      238.87     14.02 o
   1   8   7      541.68      547.93     19.62 o
   2   8   7      287.32      307.54     14.35 o
   3   8   7      312.89      300.26     20.72 o
   4   8   7      218.78      206.45     15.00 o
   5   8   7      208.59      206.24     14.53 o
   6   8   7       16.62       15.02     17.48 o
   7   8   7      243.97      323.56     59.99 o
  -7   9   7        9.15       43.26     40.48 o
  -6   9   7       91.30      102.00     53.88 o
  -5   9   7      295.75      300.85     21.72 o
  -4   9   7      413.71      399.42     30.51 o
  -3   9   7      263.11      291.51     21.26 o
  -2   9   7      217.34      233.39     18.15 o
  -1   9   7      334.71      339.97     17.18 o
   0   9   7     1785.24     1845.17     59.71 o
   1   9   7      335.86      370.56     16.00 o
   2   9   7      219.10      236.83     15.88 o
   3   9   7      261.52      261.16     18.51 o
   4   9   7      399.55      358.33     24.38 o
   5   9   7      293.64      284.68     18.08 o
   6   9   7       92.42      108.51     22.89 o
   7   9   7       10.17       -2.88     61.64 o
  -7  10   7       17.15       20.87     65.43 o
  -6  10   7       23.04        3.84     22.81 o
  -5  10   7      412.14      464.93     34.30 o
  -4  10   7      361.20      367.89     39.90 o
  -3  10   7      562.89      511.06     32.73 o
  -2  10   7      223.38      228.52     19.17 o
  -1  10   7      772.94      739.95     27.21 o
   0  10   7      158.27      189.05     14.94 o
   1  10   7      782.18      744.09     28.14 o
   2  10   7      222.39      258.43     15.35 o
   3  10   7      562.97      564.99     28.69 o
   4  10   7      364.81      354.33     37.29 o
   5  10   7      421.89      401.79     30.46 o
   6  10   7       23.90       -8.92     20.82 o
   7  10   7       18.00       86.98     53.10 o
  -6  11   7       22.78       37.03     23.92 o
  -5  11   7       85.19      120.82     24.66 o
  -4  11   7     1270.77     1338.64     60.29 o
  -3  11   7      171.82      153.60     22.89 o
  -2  11   7      376.84      391.11     27.49 o
  -1  11   7      780.25      807.08     28.87 o
   0  11   7     2336.59     2429.40     68.39 o
   1  11   7      778.16      801.37     29.06 o
   2  11   7      382.37      356.45     23.72 o
   3  11   7      168.67      171.71     23.75 o
   4  11   7     1288.79     1359.23     73.23 o
   5  11   7       86.01      107.08     21.39 o
   6  11   7       22.34       12.72     47.18 o
  -6  12   7       64.28       65.42     27.55 o
  -5  12   7      399.18      428.84     34.75 o
  -4  12   7       21.67       26.01     20.33 o
  -3  12   7      370.53      388.90     30.36 o
  -2  12   7      443.03      470.02     31.16 o
  -1  12   7      980.14     1024.60     34.16 o
   0  12   7      422.18      397.40     31.42 o
   1  12   7      977.30      965.92     48.39 o
   2  12   7      441.53      456.07     54.17 o
   3  12   7      374.98      374.84     61.30 o
   4  12   7       22.11       38.99     26.84 o
   5  12   7      406.60      419.53     39.76 o
   6  12   7       62.95      161.92     55.72 o
  -6  13   7        6.17       19.06     24.81 o
  -5  13   7        3.97      -18.19     20.35 o
  -4  13   7      732.72      728.19     44.46 o
  -3  13   7       72.92       82.05     21.45 o
  -2  13   7       14.91       23.73     17.59 o
  -1  13   7     1267.64     1188.96     38.96 o
   0  13   7      261.30      249.52     46.62 o
   1  13   7     1271.06     1204.70     43.42 o
   2  13   7       14.66       18.15     30.58 o
   3  13   7       73.39       24.47     25.88 o
   4  13   7      750.27      740.56    106.25 o
   5  13   7        4.18       26.04     32.08 o
   6  13   7        7.65      -11.42     23.19 o
  -6  14   7        3.47       24.11     25.04 o
  -5  14   7      139.55      193.78     30.89 o
  -4  14   7       26.49       27.67     21.45 o
  -3  14   7      118.95      100.08     44.00 o
  -2  14   7      477.01      502.64     57.77 o
  -1  14   7     1081.20     1064.79     36.50 o
   0  14   7      137.32      134.63     30.79 o
   1  14   7     1111.66     1077.49     40.33 o
   2  14   7      478.50      473.64     59.02 o
   3  14   7      121.23       94.37     30.91 o
   4  14   7       26.39       41.17     47.13 o
   5  14   7      141.16       47.08     47.86 o
   6  14   7        3.69      -11.68     30.72 o
  -5  15   7       41.28       58.80     33.33 o
  -4  15   7      356.12      373.57     35.01 o
  -3  15   7      185.00      223.51     27.93 o
  -2  15   7       84.03      129.97     22.73 o
  -1  15   7      342.06      363.59     29.01 o
   0  15   7      934.51      966.84     59.02 o
   1  15   7      340.69      353.21     23.12 o
   2  15   7       87.13       75.91     38.05 o
   3  15   7      185.77      108.17     40.77 o
   4  15   7      356.90      388.45     45.87 o
   5  15   7       41.47      -16.99     46.60 o
  -5  16   7      573.47      579.20     57.10 o
  -4  16   7      132.29      181.58     45.84 o
  -3  16   7       76.15       63.97     23.26 o
  -2  16   7      563.19      540.60     37.60 o
  -1  16   7      235.60      270.73     18.75 o
   0  16   7        4.28      -26.94     23.81 o
   1  16   7      239.00      235.12     25.84 o
   2  16   7      561.08      484.09     47.24 o
   3  16   7       76.33       98.47     31.93 o
   4  16   7      134.29      174.49     39.88 o
   5  16   7      571.88      678.86     92.13 o
  -4  17   7      462.89      493.01     44.72 o
  -3  17   7       68.50       65.70     24.68 o
  -2  17   7       69.49       43.65     22.00 o
  -1  17   7      552.36      528.21     27.66 o
   0  17   7     1050.52     1059.18     86.59 o
   1  17   7      549.99      507.91     62.32 o
   2  17   7       69.23       54.80     30.67 o
   3  17   7       67.65       42.98     31.79 o
   4  17   7      464.42      492.20     53.12 o
  -4  18   7       56.54       63.58     27.32 o
  -3  18   7       11.01        1.50     30.76 o
  -2  18   7       96.23      108.17     41.40 o
  -1  18   7      259.61      283.32     59.95 o
   0  18   7      567.30      570.95     45.39 o
   1  18   7      251.37      226.19     49.61 o
   2  18   7       93.76       40.50     44.80 o
   3  18   7       11.43      -30.93     29.22 o
   4  18   7       54.42      104.65     37.69 o
  -3  19   7      170.74      137.78     46.99 o
  -2  19   7       55.95       16.26     29.66 o
  -1  19   7       91.59       44.77     30.29 o
   0  19   7      261.69      288.19     36.41 o
   1  19   7       92.49      120.67     46.89 o
   2  19   7       53.79       37.74     33.22 o
   3  19   7      164.50       86.73     36.48 o
  -2  20   7      434.02      440.32     47.49 o
  -1  20   7      145.22      185.85     37.07 o
   0  20   7       15.21      -22.09     31.16 o
   1  20   7      139.21      136.30     49.70 o
   2  20   7      423.95      361.83     51.26 o
  -1  21   7      120.02      160.15     38.54 o
   0  21   7       14.27       -6.80     27.83 o
   1  21   7      117.87      151.63     52.71 o
   0   0   8     1740.77     1554.58     43.37 o
   1   0   8     4411.87     4335.74     85.53 o
   2   0   8       47.75       60.60      6.58 o
   3   0   8       16.05        9.52      8.68 o
   4   0   8      510.70      510.20     24.74 o
   5   0   8       15.89        9.76     19.79 o
   6   0   8        0.85       35.61     22.32 o
   7   0   8        0.99       43.03     47.42 o
   8   0   8        0.43       14.08     28.40 o
  -8   1   8       79.06      152.41     60.38 o
  -7   1   8        3.76       56.64     27.24 o
  -6   1   8       76.71       52.57     44.07 o
  -5   1   8      280.12      300.10     53.88 o
  -4   1   8       68.49       53.85     10.31 o
  -3   1   8       19.15        8.97      9.43 o
  -2   1   8      137.61      156.91      9.96 o
  -1   1   8     3188.90     3001.82     53.70 o
   0   1   8     4735.28     4932.90     92.93 o
   1   1   8     3131.66     2983.74     71.22 o
   2   1   8      138.04      155.45      8.41 o
   3   1   8       19.32       15.40      6.74 o
   4   1   8       66.91       54.50     10.28 o
   5   1   8      277.58      244.14     29.55 o
   6   1   8       75.74       53.47     54.27 o
   7   1   8        3.11       26.74     26.21 o
   8   1   8       78.79       70.19     62.91 o
  -7   2   8        9.70       50.57     28.25 o
  -6   2   8       92.41       51.97     26.65 o
  -5   2   8      188.59      203.60     51.98 o
  -4   2   8      290.50      291.79     23.39 o
  -3   2   8      210.47      218.03     17.34 o
  -2   2   8      187.80      217.75      9.88 o
  -1   2   8      145.14      162.55      8.32 o
   0   2   8      996.79      958.55     25.09 o
   1   2   8      145.51      155.09      8.60 o
   2   2   8      189.68      212.87     10.25 o
   3   2   8      206.75      229.51      9.58 o
   4   2   8      290.19      301.16     16.13 o
   5   2   8      185.77      157.86     24.91 o
   6   2   8       85.54       89.60     24.49 o
   7   2   8        9.41       30.05     61.40 o
  -7   3   8      140.76      197.70     43.05 o
  -6   3   8      269.12      267.13     34.67 o
  -5   3   8      406.77      447.33     46.65 o
  -4   3   8      417.30      445.57     23.23 o
  -3   3   8      137.37      114.46     21.59 o
  -2   3   8       30.53       30.65      8.70 o
  -1   3   8     1754.59     1750.08     40.66 o
   0   3   8     1391.60     1383.40     36.31 o
   1   3   8     1739.84     1745.92     42.82 o
   2   3   8       28.53       36.90      7.33 o
   3   3   8      138.28      143.76      8.57 o
   4   3   8      415.39      410.37     17.75 o
   5   3   8      410.02      370.10     38.20 o
   6   3   8      268.09      231.88     30.27 o
   7   3   8      142.68      141.28     27.70 o
  -7   4   8        0.44        8.06     27.64 o
  -6   4   8      260.93      240.46     34.29 o
  -5   4   8      487.07      547.19     41.52 o
  -4   4   8     1140.22     1177.06     85.23 o
  -3   4   8       11.56       17.36      8.19 o
  -2   4   8      333.47      334.94     12.49 o
  -1   4   8     1736.31     1658.01     35.84 o
   0   4   8     6286.79     6367.11    131.85 o
   1   4   8     1742.98     1659.26     44.82 o
   2   4   8      335.98      356.48     12.60 o
   3   4   8       12.67       11.43      7.13 o
   4   4   8     1130.65     1128.45     33.88 o
   5   4   8      485.86      432.39     29.34 o
   6   4   8      266.15      273.11     51.58 o
   7   4   8        0.48       17.02     50.43 o
  -7   5   8       62.24      106.28     31.70 o
  -6   5   8      159.07      195.80     36.02 o
  -5   5   8     1064.78     1202.56    215.27 o
  -4   5   8      156.07      145.91     18.91 o
  -3   5   8      142.13      124.75     11.58 o
  -2   5   8      240.59      249.72     16.09 o
  -1   5   8      827.75      925.46     21.56 o
   0   5   8      489.84      472.99     15.29 o
   1   5   8      840.68      917.94     29.41 o
   2   5   8      239.67      237.17     11.09 o
   3   5   8      145.16      128.72     10.53 o
   4   5   8      160.81      159.72     12.14 o
   5   5   8     1058.63     1035.41     76.81 o
   6   5   8      158.75      146.95     21.49 o
   7   5   8       62.15       61.96     23.86 o
  -7   6   8      191.62      235.95     38.66 o
  -6   6   8       76.36       83.65     48.15 o
  -5   6   8      137.66      140.32     51.60 o
  -4   6   8      579.79      645.95     24.64 o
  -3   6   8      144.81      148.53     13.03 o
  -2   6   8      141.59      152.48     10.57 o
  -1   6   8     1681.50     1757.84     38.54 o
   0   6   8     1261.80     1381.03     33.54 o
   1   6   8     1702.13     1776.54     44.55 o
   2   6   8      142.94      151.51     10.89 o
   3   6   8      141.89      130.65     11.96 o
   4   6   8      589.17      582.48     22.36 o
   5   6   8      139.75      105.97     19.01 o
   6   6   8       73.99       58.81     19.23 o
   7   6   8      192.62      199.77     28.45 o
  -7   7   8       12.27       33.64     31.44 o
  -6   7   8      270.29      259.82     37.55 o
  -5   7   8      159.69      137.47     29.08 o
  -4   7   8       66.55       79.42     12.76 o
  -3   7   8       20.90       21.79      7.94 o
  -2   7   8      530.82      561.56     23.20 o
  -1   7   8      268.48      301.52     13.22 o
   0   7   8     1464.66     1678.85     39.99 o
   1   7   8      277.54      297.20     13.97 o
   2   7   8      542.22      595.06     20.05 o
   3   7   8       21.40       17.73     10.52 o
   4   7   8       64.65       43.22     11.40 o
   5   7   8      164.14      143.89     22.81 o
   6   7   8      271.55      309.05     35.64 o
   7   7   8       11.39       18.18     27.49 o
  -7   8   8      422.82      595.98     55.70 o
  -6   8   8      158.22      204.52     35.63 o
  -5   8   8       12.26       -2.55     17.73 o
  -4   8   8      921.79      979.12     39.57 o
  -3   8   8      699.27      698.11     31.50 o
  -2   8   8      354.48      401.58     19.60 o
  -1   8   8      128.11      122.08     10.82 o
   0   8   8     2001.89     2044.69     52.74 o
   1   8   8      132.54      116.29     10.91 o
   2   8   8      360.07      385.17     17.17 o
   3   8   8      700.39      695.82     27.90 o
   4   8   8      936.10      949.99     31.50 o
   5   8   8       12.83       25.10     10.98 o
   6   8   8      157.61      171.42     29.54 o
   7   8   8      420.05      526.12     60.15 o
  -7   9   8      270.43      249.60     61.30 o
  -6   9   8      336.77      436.88     60.33 o
  -5   9   8      110.12      159.82     18.38 o
  -4   9   8      528.00      584.61     36.62 o
  -3   9   8      595.57      669.17     36.14 o
  -2   9   8       39.99       41.80     16.27 o
  -1   9   8      904.51      939.23     31.07 o
   0   9   8       51.83       46.05     11.15 o
   1   9   8      916.10      924.38     35.41 o
   2   9   8       45.84       60.06     11.13 o
   3   9   8      599.77      617.09     41.35 o
   4   9   8      531.28      594.54     26.83 o
   5   9   8      107.51      121.85     18.64 o
   6   9   8      333.56      367.39     31.35 o
   7   9   8      271.66      362.32     32.22 o
  -7  10   8      133.20      205.29     40.30 o
  -6  10   8      144.02      188.66     36.75 o
  -5  10   8      109.34       73.76     24.64 o
  -4  10   8       45.72       41.07     20.56 o
  -3  10   8       73.16       70.32     18.82 o
  -2  10   8       35.14       26.47     13.05 o
  -1  10   8      132.70      142.03     13.29 o
   0  10   8      318.11      318.26     18.66 o
   1  10   8      129.86      127.52     14.37 o
   2  10   8       35.09       17.90     10.66 o
   3  10   8       66.91       73.25     16.70 o
   4  10   8       48.36       28.47     16.47 o
   5  10   8      110.45      112.93     26.57 o
   6  10   8      143.30      204.98     27.21 o
   7  10   8      127.88      154.46     27.37 o
  -6  11   8       62.46       43.54     25.63 o
  -5  11   8        3.13       10.70     27.61 o
  -4  11   8      278.65      270.32     29.36 o
  -3  11   8       94.01       89.08     23.21 o
  -2  11   8       24.86       23.97     15.60 o
  -1  11   8      187.23      182.33     14.85 o
   0  11   8       48.99       64.58     14.88 o
   1  11   8      183.81      203.07     17.62 o
   2  11   8       29.22       16.22     15.11 o
   3  11   8       96.24       88.20     18.11 o
   4  11   8      279.77      267.92     24.19 o
   5  11   8        3.61        1.20     16.16 o
   6  11   8       62.00       92.03     28.27 o
  -6  12   8      109.91       95.48     37.79 o
  -5  12   8       94.49      104.48     24.08 o
  -4  12   8        3.78       -9.90     18.23 o
  -3  12   8      393.56      364.60     42.51 o
  -2  12   8      283.22      283.51     29.02 o
  -1  12   8      217.14      259.99     32.44 o
   0  12   8       24.02       12.52     12.04 o
   1  12   8      217.47      230.26     16.25 o
   2  12   8      280.49      293.46     45.33 o
   3  12   8      398.28      329.36     29.94 o
   4  12   8        3.49      -30.30     21.51 o
   5  12   8       95.17      111.34     28.43 o
   6  12   8      107.98       15.05     52.13 o
  -6  13   8      100.34      126.46     28.92 o
  -5  13   8       42.95       69.92     22.88 o
  -4  13   8      307.11      252.32     37.00 o
  -3  13   8       92.18      113.16     22.44 o
  -2  13   8     1054.57     1027.27     48.61 o
  -1  13   8      288.48      324.48     23.04 o
   0  13   8        1.10       -4.45     21.19 o
   1  13   8      287.25      238.46     31.46 o
   2  13   8     1040.41      972.42     87.56 o
   3  13   8       91.66       74.90     28.95 o
   4  13   8      315.29      303.14     40.80 o
   5  13   8       42.22       16.09     26.57 o
   6  13   8      103.51      149.99     28.50 o
  -6  14   8       11.97       26.06     29.32 o
  -5  14   8       37.19       28.80     22.74 o
  -4  14   8      183.70      133.44     26.24 o
  -3  14   8      797.30      857.42     46.78 o
  -2  14   8       35.71       48.09     25.05 o
  -1  14   8      499.09      521.97     24.33 o
   0  14   8        4.02       -1.69     17.76 o
   1  14   8      504.93      515.32     26.62 o
   2  14   8       36.61       21.36     33.10 o
   3  14   8      792.72      789.29     59.27 o
   4  14   8      181.47      134.94     35.46 o
   5  14   8       37.54       40.60     54.61 o
   6  14   8       11.92       -4.27     26.69 o
  -5  15   8       40.49       31.99     23.63 o
  -4  15   8      392.13      432.92     38.39 o
  -3  15   8      103.38       68.86     22.72 o
  -2  15   8      613.97      526.34     36.05 o
  -1  15   8        4.29        4.35     12.27 o
   0  15   8      462.24      432.77     38.20 o
   1  15   8        4.49       -3.22     13.73 o
   2  15   8      603.23      598.87     67.57 o
   3  15   8      101.04       76.35     47.08 o
   4  15   8      392.33      445.87     49.90 o
   5  15   8       40.65       79.41     50.67 o
  -5  16   8       37.95       75.02     27.09 o
  -4  16   8       72.07       62.41     26.34 o
  -3  16   8      547.97      596.96     41.34 o
  -2  16   8      335.64      340.46     31.60 o
  -1  16   8      676.55      689.20     37.84 o
   0  16   8      377.28      353.98     37.37 o
   1  16   8      681.02      664.39     33.38 o
   2  16   8      336.55      329.43     42.44 o
   3  16   8      542.89      598.43     53.97 o
   4  16   8       70.32       99.81     34.18 o
   5  16   8       38.43      153.38     58.83 o
  -4  17   8      240.91      248.50     33.51 o
  -3  17   8       21.63       10.56     21.74 o
  -2  17   8      194.45      152.19     26.63 o
  -1  17   8      790.00      742.65     39.66 o
   0  17   8      351.55      386.56     46.99 o
   1  17   8      793.71      768.27     76.11 o
   2  17   8      193.63      194.82     37.86 o
   3  17   8       21.40        1.98     43.10 o
   4  17   8      238.86      279.64     46.94 o
  -4  18   8       91.14       58.08     30.33 o
  -3  18   8      186.67      193.87     36.33 o
  -2  18   8       16.52      -44.94     23.44 o
  -1  18   8      236.60      237.73     41.81 o
   0  18   8      510.97      578.39     88.19 o
   1  18   8      232.93      282.59     51.94 o
   2  18   8       16.04      -17.32     29.91 o
   3  18   8      179.74      207.56     43.00 o
   4  18   8       91.32      110.40     45.63 o
  -3  19   8       34.92       60.09     38.20 o
  -2  19   8       93.97       59.65     31.79 o
  -1  19   8      458.64      507.46     46.86 o
   0  19   8       18.33      -26.76     27.25 o
   1  19   8      460.35      421.12     64.85 o
   2  19   8       94.70       86.86     58.15 o
   3  19   8       36.23       19.54     34.76 o
  -2  20   8       19.96      -17.12     31.14 o
  -1  20   8      200.86      223.03     39.24 o
   0  20   8      238.05      225.81     29.80 o
   1  20   8      196.07      192.31     54.56 o
   2  20   8       19.85       -9.73     32.26 o
  -1  21   8       15.92       25.45     33.49 o
   0  21   8      252.92      217.48     29.58 o
   1  21   8       18.10       97.66     50.38 o
   1   0   9      155.70      176.99      9.18 o
   2   0   9      420.97      409.86     13.39 o
   3   0   9     1693.05     1599.29     40.63 o
   4   0   9      159.68      145.54     13.76 o
   5   0   9        3.88        2.91     30.63 o
   6   0   9        3.23      -13.31     23.18 o
   7   0   9      212.29      264.60     50.48 o
  -7   1   9      179.34      253.39     36.05 o
  -6   1   9       18.64      -33.20     61.64 o
  -5   1   9       62.52       53.13     21.85 o
  -4   1   9      518.62      497.89     25.47 o
  -3   1   9      807.28      816.14     28.02 o
  -2   1   9     1034.66     1052.92     28.20 o
  -1   1   9     2728.37     2635.38     51.01 o
   0   1   9      877.51      947.99     34.72 o
   1   1   9     2714.50     2641.68     54.18 o
   2   1   9     1046.96     1042.96     26.21 o
   3   1   9      832.61      852.42     21.29 o
   4   1   9      512.51      541.53     20.78 o
   5   1   9       62.35       15.97     20.52 o
   6   1   9       18.80       25.47     22.20 o
   7   1   9      181.47      204.75     33.65 o
  -7   2   9       74.40       72.55     28.57 o
  -6   2   9        8.21       52.44     24.60 o
  -5   2   9       66.94       58.63     37.03 o
  -4   2   9      378.26      339.62     21.02 o
  -3   2   9       35.89       49.45     11.25 o
  -2   2   9      304.81      292.44     12.01 o
  -1   2   9     1958.81     2070.49     49.83 o
   0   2   9      604.25      585.70     18.75 o
   1   2   9     1980.18     2038.76     43.39 o
   2   2   9      318.54      307.74     18.98 o
   3   2   9       33.22       32.97      7.19 o
   4   2   9      377.84      384.23     17.46 o
   5   2   9       68.41       47.81     21.39 o
   6   2   9        7.26       -5.25     22.20 o
   7   2   9       72.80       23.76     25.55 o
  -7   3   9       52.00      129.14     42.81 o
  -6   3   9      162.79      181.29     31.72 o
  -5   3   9      335.53      320.43     34.30 o
  -4   3   9      655.44      654.48     42.84 o
  -3   3   9      127.07      144.26     16.86 o
  -2   3   9      959.06      902.75     36.15 o
  -1   3   9      440.10      454.48     16.10 o
   0   3   9      808.74      935.10     25.45 o
   1   3   9      434.30      423.49     15.57 o
   2   3   9      952.71      956.50     24.89 o
   3   3   9      128.61      125.08     10.36 o
   4   3   9      654.93      643.13     26.17 o
   5   3   9      336.05      322.97     40.89 o
   6   3   9      163.59      170.74     27.31 o
   7   3   9       51.80       89.52     26.40 o
  -7   4   9       55.32       54.75     32.67 o
  -6   4   9       61.54       76.94     28.19 o
  -5   4   9      275.38      310.60     34.95 o
  -4   4   9      513.66      517.32     30.25 o
  -3   4   9      629.32      599.87     31.68 o
  -2   4   9      269.89      267.86     12.01 o
  -1   4   9      861.87      801.79     24.90 o
   0   4   9       29.85       28.39      8.76 o
   1   4   9      869.24      770.33     23.03 o
   2   4   9      276.50      265.10     11.78 o
   3   4   9      640.71      642.17     18.84 o
   4   4   9      510.47      497.05     18.98 o
   5   4   9      270.80      264.24     28.24 o
   6   4   9       61.04       62.17     19.92 o
   7   4   9       52.50       37.93     89.41 o
  -7   5   9      107.97      145.70     35.58 o
  -6   5   9       95.26       84.70     29.10 o
  -5   5   9        4.20        4.11     21.79 o
  -4   5   9     1387.18     1340.97     55.60 o
  -3   5   9      795.26      743.56     54.47 o
  -2   5   9      504.67      545.96     16.29 o
  -1   5   9       92.66      122.26      9.83 o
   0   5   9        1.63       -3.39      5.72 o
   1   5   9       96.74      110.21     11.76 o
   2   5   9      508.08      532.36     17.21 o
   3   5   9      795.49      778.85     22.28 o
   4   5   9     1398.24     1377.76     38.03 o
   5   5   9        3.92       10.59     16.84 o
   6   5   9       94.08       62.95     29.53 o
   7   5   9      106.01      124.34     38.69 o
  -7   6   9       73.60      123.93     55.19 o
  -6   6   9      297.41      258.37     44.22 o
  -5   6   9      474.77      533.90     43.69 o
  -4   6   9      161.08      199.26     19.50 o
  -3   6   9      986.26     1009.01     39.39 o
  -2   6   9      279.34      319.81     21.26 o
  -1   6   9      196.46      217.98     11.38 o
   0   6   9     1005.65     1016.69     26.73 o
   1   6   9      201.60      219.43     12.77 o
   2   6   9      279.20      308.30     14.37 o
   3   6   9      989.33      961.36     26.92 o
   4   6   9      162.20      159.67     15.14 o
   5   6   9      479.60      446.16     44.05 o
   6   6   9      291.12      263.68     26.46 o
   7   6   9       76.81       65.63     24.31 o
  -7   7   9       55.89       24.62     33.42 o
  -6   7   9       86.95       93.87     31.39 o
  -5   7   9      260.53      282.22     35.58 o
  -4   7   9      492.65      581.99     28.38 o
  -3   7   9      814.36      745.63     38.76 o
  -2   7   9      249.15      264.10     13.56 o
  -1   7   9     1942.58     1955.96     45.63 o
   0   7   9     1310.08     1337.81     30.63 o
   1   7   9     1955.66     1905.90     54.43 o
   2   7   9      256.38      257.02     13.94 o
   3   7   9      824.87      825.34     25.37 o
   4   7   9      502.39      492.85     21.63 o
   5   7   9      253.24      289.84     57.05 o
   6   7   9       90.91      112.23     22.34 o
   7   7   9       53.69       34.69     21.28 o
  -7   8   9       34.78       99.94     36.56 o
  -6   8   9      185.90      182.18     35.95 o
  -5   8   9      401.47      464.27     67.42 o
  -4   8   9      308.55      328.06     23.87 o
  -3   8   9       39.98       17.51     10.60 o
  -2   8   9       85.48      123.17     13.34 o
  -1   8   9      655.63      661.28     21.21 o
   0   8   9     2621.70     2629.39     54.76 o
   1   8   9      661.72      610.24     22.04 o
   2   8   9       84.76       83.17     11.65 o
   3   8   9       38.76       42.51     14.20 o
   4   8   9      317.48      331.05     20.22 o
   5   8   9      408.11      430.41     21.43 o
   6   8   9      180.25      161.04     24.87 o
   7   8   9       35.61        6.57     22.45 o
  -7   9   9       14.70       11.69     32.29 o
  -6   9   9      266.75      296.34     42.51 o
  -5   9   9       55.93       62.64     15.96 o
  -4   9   9      480.72      512.83     35.24 o
  -3   9   9      383.24      416.66     29.76 o
  -2   9   9      303.44      335.59     30.81 o
  -1   9   9       70.32       71.67     10.76 o
   0   9   9      217.31      238.89     15.42 o
   1   9   9       70.76       60.98     10.65 o
   2   9   9      298.25      309.97     17.38 o
   3   9   9      392.49      426.09     25.29 o
   4   9   9      470.83      475.40     32.42 o
   5   9   9       53.57       55.25     16.27 o
   6   9   9      272.98      197.88     27.56 o
   7   9   9       16.04       16.16     25.91 o
  -6  10   9       27.76       14.43     32.22 o
  -5  10   9      180.68      220.96     27.58 o
  -4  10   9       47.73       37.31     20.18 o
  -3  10   9      163.92      172.93     22.33 o
  -2  10   9      144.97      142.57     19.92 o
  -1  10   9      332.70      377.87     18.80 o
   0  10   9     1035.10     1035.12     33.25 o
   1  10   9      329.08      316.52     16.48 o
   2  10   9      150.41      154.10     15.78 o
   3  10   9      161.59      137.88     26.25 o
   4  10   9       49.29       38.67     14.95 o
   5  10   9      189.38      151.06     20.20 o
   6  10   9       28.95       13.73     28.64 o
  -6  11   9      163.68      126.27     46.16 o
  -5  11   9      251.04      271.10     30.03 o
  -4  11   9       13.60        1.15     20.66 o
  -3  11   9       26.14       35.61     18.89 o
  -2  11   9      155.40      162.65     22.27 o
  -1  11   9      595.20      639.93     32.93 o
   0  11   9     1007.45     1068.46     37.66 o
   1  11   9      603.46      613.74     26.69 o
   2  11   9      151.38      152.21     18.68 o
   3  11   9       24.89       23.15     16.26 o
   4  11   9       15.48       -1.70     17.41 o
   5  11   9      251.87      236.34     23.22 o
   6  11   9      159.00      186.32     29.81 o
  -6  12   9       55.49       59.10     24.80 o
  -5  12   9      227.96      224.36     36.86 o
  -4  12   9      377.04      346.98     33.12 o
  -3  12   9       17.78       22.28     23.10 o
  -2  12   9      401.73      463.57     31.79 o
  -1  12   9      657.86      690.43     27.07 o
   0  12   9     1922.39     1983.70     66.78 o
   1  12   9      646.78      642.38     27.10 o
   2  12   9      401.79      401.19     37.45 o
   3  12   9       16.95       23.85     19.42 o
   4  12   9      372.31      401.20     29.41 o
   5  12   9      224.83      246.41     27.71 o
   6  12   9       57.99       74.17     55.43 o
  -6  13   9       89.81      119.88     29.00 o
  -5  13   9      516.88      441.62     46.92 o
  -4  13   9       75.45      109.25     24.88 o
  -3  13   9      148.01      103.32     23.16 o
  -2  13   9       31.81       34.10     18.89 o
  -1  13   9      149.62      172.45     15.48 o
   0  13   9     3026.50     3089.02    110.22 o
   1  13   9      142.93      144.52     20.41 o
   2  13   9       32.20        7.47     31.36 o
   3  13   9      149.91      156.84     32.03 o
   4  13   9       73.92       63.28     72.66 o
   5  13   9      516.23      484.24     44.18 o
   6  13   9       88.38       47.19     26.38 o
  -5  14   9      170.84      130.26     27.45 o
  -4  14   9      180.96      211.45     29.29 o
  -3  14   9       10.90       31.48     21.63 o
  -2  14   9      319.51      279.98     27.60 o
  -1  14   9     1219.64     1227.17     40.30 o
   0  14   9        4.21       11.32     22.82 o
   1  14   9     1242.09     1180.77     50.56 o
   2  14   9      316.90      273.17     47.96 o
   3  14   9       10.28       -0.76     27.38 o
   4  14   9      180.95      237.15     39.65 o
   5  14   9      166.48      216.23     50.38 o
  -5  15   9      394.70      366.71     36.89 o
  -4  15   9      103.52       90.53     25.97 o
  -3  15   9      104.56      103.90     34.36 o
  -2  15   9      115.45      126.03     23.19 o
  -1  15   9      239.18      227.16     21.03 o
   0  15   9      227.26      243.10     32.08 o
   1  15   9      231.33      219.42     20.14 o
   2  15   9      118.54       88.73     40.29 o
   3  15   9      105.10      114.03     33.71 o
   4  15   9      103.40      100.55     35.15 o
   5  15   9      393.90      470.88     46.62 o
  -5  16   9      111.01      149.69     29.24 o
  -4  16   9      312.42      319.58     34.75 o
  -3  16   9       16.66       39.00     22.79 o
  -2  16   9      221.69      241.87     37.67 o
  -1  16   9      190.11      195.91     26.43 o
   0  16   9       97.97       63.46     27.38 o
   1  16   9      187.23      208.15     26.51 o
   2  16   9      223.53      246.34     38.42 o
   3  16   9       16.44       20.16     30.09 o
   4  16   9      314.25      336.55     47.65 o
   5  16   9      106.99      212.60     63.68 o
  -4  17   9      170.70      146.41     35.62 o
  -3  17   9       11.41       -5.53     22.33 o
  -2  17   9       88.98       58.42     28.70 o
  -1  17   9      137.54      125.69     21.62 o
   0  17   9      129.41      164.18     31.91 o
   1  17   9      140.58       45.63     38.64 o
   2  17   9       91.69      105.48     52.23 o
   3  17   9       11.63       -0.57     31.23 o
   4  17   9      171.72      130.17     39.99 o
  -4  18   9       51.93       19.98     50.48 o
  -3  18   9        9.31       11.79     23.64 o
  -2  18   9      233.64      188.63     63.59 o
  -1  18   9       20.16       10.69     17.26 o
   0  18   9        0.65       -4.74     21.26 o
   1  18   9       18.27       10.97     39.22 o
   2  18   9      239.03      193.28     39.48 o
   3  18   9        8.93       -2.71     62.52 o
   4  18   9       52.38       68.87     38.49 o
  -3  19   9      216.74      171.45     37.51 o
  -2  19   9       31.91       22.96     32.23 o
  -1  19   9      154.26      147.88     45.58 o
   0  19   9        9.69      -12.47     21.53 o
   1  19   9      160.24      129.60     50.29 o
   2  19   9       31.01       19.17     32.35 o
   3  19   9      216.62      124.56     41.02 o
  -2  20   9      250.46      244.75     39.40 o
  -1  20   9       41.03       20.96     31.57 o
   0  20   9      546.55      529.87     37.32 o
   1  20   9       38.10       78.54     48.05 o
   2  20   9      250.39      197.35     44.87 o
   0   0  10     1415.44     1488.47     55.89 o
   1   0  10     3492.70     3443.44     69.71 o
   2   0  10        6.20       -3.25      6.53 o
   3   0  10      205.37      203.21     10.27 o
   4   0  10      285.34      265.39     17.22 o
   5   0  10      770.65      868.79     53.60 o
   6   0  10       43.41       27.17     24.22 o
   7   0  10        9.28        6.57     25.36 o
  -7   1  10       34.88       75.68     29.04 o
  -6   1  10        4.78       -3.10     21.82 o
  -5   1  10      124.74      150.85     27.66 o
  -4   1  10      499.47      481.26     25.18 o
  -3   1  10      373.96      361.76     17.72 o
  -2   1  10       25.21       42.04      7.45 o
  -1   1  10       58.37       35.87      5.81 o
   0   1  10     7592.89     7725.72    175.80 o
   1   1  10       60.12       62.67      7.64 o
   2   1  10       25.18       26.29      7.57 o
   3   1  10      372.29      331.85     12.80 o
   4   1  10      498.51      469.56     20.17 o
   5   1  10      129.27      127.34     34.90 o
   6   1  10        3.44       -7.59     22.57 o
   7   1  10       34.99       54.92     28.66 o
  -7   2  10       18.28       23.88     40.63 o
  -6   2  10      100.54      127.59     52.18 o
  -5   2  10       56.69       74.07     45.63 o
  -4   2  10      850.77      753.59     91.85 o
  -3   2  10      536.43      532.73     22.46 o
  -2   2  10      322.67      349.83     13.16 o
  -1   2  10      165.29      168.54      9.99 o
   0   2  10     1028.19     1050.19     28.28 o
   1   2  10      174.28      177.85      9.81 o
   2   2  10      318.74      336.28     12.69 o
   3   2  10      530.80      528.82     22.12 o
   4   2  10      849.90      839.33     33.15 o
   5   2  10       54.29       13.17     20.83 o
   6   2  10      103.03      102.31     25.38 o
   7   2  10       17.67       69.04     27.25 o
  -7   3  10        7.04       11.48     40.63 o
  -6   3  10       96.19      139.99     31.31 o
  -5   3  10     1177.97     1097.66     63.99 o
  -4   3  10       99.39      169.32     43.68 o
  -3   3  10      418.70      417.79     24.66 o
  -2   3  10      653.82      657.24     20.19 o
  -1   3  10       19.37       15.34      7.28 o
   0   3  10      178.12      174.49     11.14 o
   1   3  10       17.74        4.85      8.82 o
   2   3  10      657.55      639.62     18.55 o
   3   3  10      413.45      397.84     14.71 o
   4   3  10      103.88       99.84     15.93 o
   5   3  10     1186.55     1220.58     69.14 o
   6   3  10      101.93       83.94     26.11 o
   7   3  10        7.48       -1.75     25.52 o
  -7   4  10      140.74      197.36     37.43 o
  -6   4  10      163.50      202.18     33.78 o
  -5   4  10      383.45      415.34     43.68 o
  -4   4  10      281.27      259.26     32.33 o
  -3   4  10       23.03       18.80     12.08 o
  -2   4  10       52.95       47.88      8.47 o
  -1   4  10      471.73      491.85     17.68 o
   0   4  10       95.55       94.33     10.73 o
   1   4  10      471.75      469.04     18.60 o
   2   4  10       51.04       52.51     11.25 o
   3   4  10       22.80       14.00      8.38 o
   4   4  10      285.43      295.41     25.00 o
   5   4  10      384.48      364.04     28.62 o
   6   4  10      165.64      166.47     23.86 o
   7   4  10      141.16      132.62     30.54 o
  -7   5  10       34.23      -36.03     48.59 o
  -6   5  10       86.37      126.30     32.06 o
  -5   5  10       62.00      108.31     36.74 o
  -4   5  10      175.97      157.02     29.58 o
  -3   5  10      418.45      418.67     22.75 o
  -2   5  10      335.31      356.63     15.32 o
  -1   5  10      737.55      712.18     23.22 o
   0   5  10     1583.37     1551.20     41.91 o
   1   5  10      729.71      752.96     31.92 o
   2   5  10      327.64      353.32     14.32 o
   3   5  10      413.34      421.53     16.80 o
   4   5  10      179.72      186.96     13.78 o
   5   5  10       60.64       51.43     24.34 o
   6   5  10       84.13       94.67     33.87 o
   7   5  10       35.30       38.14     25.58 o
  -7   6  10        0.40      -17.56     28.98 o
  -6   6  10       19.45      -26.61     35.00 o
  -5   6  10      307.51      293.75    100.18 o
  -4   6  10      544.18      501.72     31.11 o
  -3   6  10        8.29       23.72     12.07 o
  -2   6  10      320.20      352.15     16.46 o
  -1   6  10        3.59       -3.67      7.85 o
   0   6  10       10.74        9.34      6.51 o
   1   6  10        3.80       -9.49     10.00 o
   2   6  10      326.15      342.46     14.61 o
   3   6  10        8.82       22.66      8.52 o
   4   6  10      552.55      520.16     33.65 o
   5   6  10      306.97      278.35     26.12 o
   6   6  10       18.70       12.93     19.22 o
   7   6  10        0.26        2.18     23.14 o
  -7   7  10       31.04       81.47     35.89 o
  -6   7  10       18.57       11.92     67.76 o
  -5   7  10        7.26       29.56     26.54 o
  -4   7  10     1260.03     1337.59     67.26 o
  -3   7  10      359.33      337.95     21.52 o
  -2   7  10      371.57      429.32     18.53 o
  -1   7  10      316.99      341.71     15.04 o
   0   7  10     1081.06     1058.89     28.65 o
   1   7  10      312.58      361.08     22.39 o
   2   7  10      380.06      408.23     17.65 o
   3   7  10      368.29      354.29     16.68 o
   4   7  10     1251.61     1243.77     38.21 o
   5   7  10        8.02       28.33     11.92 o
   6   7  10       17.34        1.08     18.14 o
   7   7  10       30.88       70.98     30.96 o
  -7   8  10      177.19      210.15     43.41 o
  -6   8  10       43.80       46.03     31.33 o
  -5   8  10      547.60      601.05     48.45 o
  -4   8  10      385.13      414.70     35.99 o
  -3   8  10      863.25      884.03     42.42 o
  -2   8  10      167.60      161.75     14.69 o
  -1   8  10      838.97      927.92     26.58 o
   0   8  10      286.98      342.46     13.26 o
   1   8  10      839.47      862.09     28.20 o
   2   8  10      160.94      152.00     13.52 o
   3   8  10      864.85      846.97     32.09 o
   4   8  10      393.15      345.66     21.25 o
   5   8  10      541.94      519.36     42.41 o
   6   8  10       45.55       19.06     21.62 o
   7   8  10      177.91      188.48     28.60 o
  -7   9  10      100.16       78.63     48.05 o
  -6   9  10      299.94      291.36     42.33 o
  -5   9  10      189.40      129.02     45.63 o
  -4   9  10      918.35      918.66     51.49 o
  -3   9  10      627.27      672.15     36.75 o
  -2   9  10       72.53      126.19     22.74 o
  -1   9  10      342.18      375.45     17.26 o
   0   9  10     1429.05     1431.21     36.89 o
   1   9  10      344.58      334.25     17.02 o
   2   9  10       73.73       72.25     13.14 o
   3   9  10      646.83      642.03     46.01 o
   4   9  10      916.50      906.13     34.88 o
   5   9  10      187.55      205.07     20.83 o
   6   9  10      299.71      298.11     31.87 o
   7   9  10      100.16       83.68     43.70 o
  -6  10  10      138.22      128.62     36.86 o
  -5  10  10      127.01      196.99     63.39 o
  -4  10  10       56.98       63.65     22.30 o
  -3  10  10      144.47      162.44     44.28 o
  -2  10  10      477.38      507.52     30.47 o
  -1  10  10      234.85      244.23     20.83 o
   0  10  10      407.06      443.68     18.50 o
   1  10  10      227.79      224.00     15.95 o
   2  10  10      494.14      471.69     26.80 o
   3  10  10      140.36      179.97     26.57 o
   4  10  10       52.94       44.10     17.01 o
   5  10  10      125.86      100.36     19.44 o
   6  10  10      137.77      100.27     26.66 o
  -6  11  10      184.39      257.84     43.46 o
  -5  11  10       31.70       56.06     28.73 o
  -4  11  10      151.05      138.85     25.50 o
  -3  11  10       71.57       81.92     28.83 o
  -2  11  10      105.63       75.07     19.31 o
  -1  11  10     1526.17     1472.69     45.59 o
   0  11  10       68.14       84.92     13.61 o
   1  11  10     1540.48     1540.49     47.75 o
   2  11  10      109.77      110.21     18.05 o
   3  11  10       72.14       43.41     17.28 o
   4  11  10      148.43      172.15     19.16 o
   5  11  10       31.04       -5.11     17.38 o
   6  11  10      184.93      263.42     32.84 o
  -6  12  10      160.09      120.75     37.06 o
  -5  12  10       45.64       73.70     31.16 o
  -4  12  10       84.46       73.17     23.74 o
  -3  12  10      160.61      173.23     24.31 o
  -2  12  10      671.94      774.19     40.61 o
  -1  12  10      232.71      221.91     16.91 o
   0  12  10       16.37       18.72     12.84 o
   1  12  10      236.12      227.80     23.32 o
   2  12  10      689.10      708.52     50.60 o
   3  12  10      158.53      177.56     22.10 o
   4  12  10       85.45       82.13     20.69 o
   5  12  10       46.90       35.87     20.14 o
   6  12  10      158.81      146.45     83.44 o
  -6  13  10       32.69        9.81     25.10 o
  -5  13  10      103.82      101.74     44.46 o
  -4  13  10      114.13       74.74     24.66 o
  -3  13  10      438.41      501.86     35.86 o
  -2  13  10        6.20        3.20     17.92 o
  -1  13  10      763.34      820.81     31.06 o
   0  13  10       54.21       46.10     13.47 o
   1  13  10      758.61      785.47     34.98 o
   2  13  10        5.73       -5.63     30.87 o
   3  13  10      437.51      471.78     36.95 o
   4  13  10      112.43      136.90     27.12 o
   5  13  10      103.18      141.56     31.91 o
   6  13  10       31.94       12.86     25.24 o
  -5  14  10       18.16       74.52     30.72 o
  -4  14  10      227.81      295.22     31.86 o
  -3  14  10       74.87       69.89     22.40 o
  -2  14  10      142.87      124.16     23.11 o
  -1  14  10      414.27      452.15     26.14 o
   0  14  10       17.56       27.75     16.91 o
   1  14  10      417.30      398.96     26.84 o
   2  14  10      135.08      134.74     40.29 o
   3  14  10       75.45       60.62     32.71 o
   4  14  10      229.56      222.72     40.79 o
   5  14  10       18.32        9.79     47.66 o
  -5  15  10        6.27      -22.39     28.07 o
  -4  15  10        6.05       26.10     23.62 o
  -3  15  10      249.07      265.49     30.08 o
  -2  15  10      404.23      363.90     32.08 o
  -1  15  10       91.09      104.85     17.88 o
   0  15  10       48.48       51.38     34.38 o
   1  15  10       85.45       63.24     24.66 o
   2  15  10      405.58      359.92     42.42 o
   3  15  10      254.61      284.61     39.85 o
   4  15  10        6.75       15.24     48.44 o
   5  15  10        6.12       -1.62     29.88 o
  -4  16  10      651.42      710.19     47.32 o
  -3  16  10       26.66       -0.58     21.41 o
  -2  16  10      123.80      118.26     24.98 o
  -1  16  10      287.02      282.50     39.61 o
   0  16  10      158.83      179.31     36.20 o
   1  16  10      285.86      280.15     21.69 o
   2  16  10      132.92      133.47     34.39 o
   3  16  10       28.99       22.59     30.80 o
   4  16  10      650.07      628.05     61.30 o
  -4  17  10       12.50        1.22     24.86 o
  -3  17  10      383.68      379.47     36.83 o
  -2  17  10      426.01      368.22     79.60 o
  -1  17  10       37.02       21.01     18.98 o
   0  17  10        1.57      -38.71     19.36 o
   1  17  10       38.94      116.88     44.85 o
   2  17  10      428.30      507.72     50.26 o
   3  17  10      389.05      414.34     50.92 o
   4  17  10       11.96      -49.88     41.45 o
  -3  18  10       23.27       41.86     32.36 o
  -2  18  10      106.31       90.16     29.70 o
  -1  18  10      235.26      261.60     24.76 o
   0  18  10      321.77      321.17     30.71 o
   1  18  10      230.02      192.02     48.34 o
   2  18  10      107.75       92.96     35.94 o
   3  18  10       23.78       21.47     43.44 o
  -3  19  10      258.21      211.14     51.55 o
  -2  19  10      100.15       43.00     30.04 o
  -1  19  10      221.31      129.36     34.24 o
   0  19  10       99.99       97.46     32.70 o
   1  19  10      218.00      175.13     53.00 o
   2  19  10       99.01       53.06     36.99 o
   3  19  10      259.98      231.92     71.25 o
  -1  20  10       86.07       76.82     62.08 o
   0  20  10       60.42       44.82     29.83 o
   1  20  10       81.75       79.80     49.02 o
   1   0  11     1074.57     1052.04     25.75 o
   2   0  11       78.85       72.57      7.93 o
   3   0  11     3955.35     3832.61     81.84 o
   4   0  11      435.16      406.81     44.66 o
   5   0  11        1.49       15.36     25.19 o
   6   0  11       13.47      -41.50     23.31 o
   7   0  11       61.78       96.80     31.56 o
  -7   1  11       46.67       22.74     28.76 o
  -6   1  11       95.40      162.85     31.53 o
  -5   1  11       28.39       27.65     24.08 o
  -4   1  11     1806.28     1927.37    117.17 o
  -3   1  11      281.88      299.45     12.84 o
  -2   1  11     1140.04     1113.70     30.07 o
  -1   1  11     1090.82     1155.07     28.42 o
   0   1  11     5275.41     5428.39    125.85 o
   1   1  11     1091.53     1123.27     27.36 o
   2   1  11     1156.01     1149.89     30.66 o
   3   1  11      280.73      299.53     13.67 o
   4   1  11     1808.87     1708.18     65.46 o
   5   1  11       27.75       20.74     25.14 o
   6   1  11       96.63       59.16     33.78 o
   7   1  11       46.20       45.55     26.98 o
  -7   2  11        4.66       39.81     44.56 o
  -6   2  11       13.31      -20.89     23.80 o
  -5   2  11       27.54       26.94     37.08 o
  -4   2  11       41.71       27.46     22.13 o
  -3   2  11     1000.43      951.94     32.75 o
  -2   2  11      534.24      540.38     19.03 o
  -1   2  11      752.96      757.95     21.40 o
   0   2  11      415.44      464.49     19.19 o
   1   2  11      738.93      726.08     22.33 o
   2   2  11      532.28      531.39     17.25 o
   3   2  11     1012.32      966.44     26.70 o
   4   2  11       42.39       23.06     16.35 o
   5   2  11       27.96       23.62     22.79 o
   6   2  11       13.42       45.07     24.26 o
   7   2  11        4.90      -25.97     26.02 o
  -7   3  11       14.34       27.30     30.06 o
  -6   3  11        7.05       23.72     26.41 o
  -5   3  11      208.67      271.00     36.11 o
  -4   3  11      402.13      386.43     35.62 o
  -3   3  11      786.25      831.42     30.06 o
  -2   3  11       30.97       24.59      8.03 o
  -1   3  11       61.04       62.67      8.76 o
   0   3  11     3159.91     3207.16     71.88 o
   1   3  11       63.70       71.16     10.56 o
   2   3  11       36.50       37.50      8.20 o
   3   3  11      787.17      818.48     22.97 o
   4   3  11      404.10      361.94     18.76 o
   5   3  11      208.52      186.46     29.17 o
   6   3  11        8.08       -3.68     23.22 o
   7   3  11       14.19       -2.39     25.29 o
  -7   4  11       60.34       46.14     49.12 o
  -6   4  11      225.56      224.31     35.59 o
  -5   4  11      204.07      119.60     30.29 o
  -4   4  11      453.33      475.73     39.79 o
  -3   4  11      848.13      805.48     33.60 o
  -2   4  11       33.00       41.38      9.42 o
  -1   4  11      488.67      526.32     19.22 o
   0   4  11      949.92      845.07     27.73 o
   1   4  11      479.80      511.93     20.30 o
   2   4  11       33.40       37.68      8.68 o
   3   4  11      873.90      823.78     23.36 o
   4   4  11      456.69      449.26     19.50 o
   5   4  11      203.37      204.68     23.73 o
   6   4  11      222.71      213.53     75.09 o
   7   4  11       56.49      122.69     33.54 o
  -7   5  11       67.59       77.53     35.30 o
  -6   5  11       35.57       56.56     31.99 o
  -5   5  11      263.78      276.53     36.54 o
  -4   5  11       99.02       98.32     26.63 o
  -3   5  11      147.40      158.66     23.44 o
  -2   5  11      244.79      241.13     14.34 o
  -1   5  11      353.67      328.18     16.80 o
   0   5  11       31.48       20.49     10.34 o
   1   5  11      362.08      348.58     16.90 o
   2   5  11      252.73      238.21     11.50 o
   3   5  11      148.65      137.41     15.64 o
   4   5  11      101.83      108.81     15.15 o
   5   5  11      270.00      288.34     26.98 o
   6   5  11       36.86        3.99     19.67 o
   7   5  11       67.99       88.40     29.90 o
  -7   6  11      151.81      201.94     51.01 o
  -6   6  11       23.06       26.73     29.57 o
  -5   6  11      151.34      122.47     35.58 o
  -4   6  11      201.49      179.99     21.53 o
  -3   6  11      125.11      117.19     15.27 o
  -2   6  11      299.67      344.76     16.48 o
  -1   6  11      971.89      994.07     29.81 o
   0   6  11      960.22      867.84     28.65 o
   1   6  11      980.07      973.15     46.76 o
   2   6  11      301.97      320.80     16.95 o
   3   6  11      128.23      132.83     12.57 o
   4   6  11      207.66      173.10     14.84 o
   5   6  11      151.27      108.79     21.03 o
   6   6  11       24.16       25.70     20.49 o
   7   6  11      153.02      208.25     33.07 o
  -7   7  11       59.71      131.23     37.88 o
  -6   7  11      117.67      203.40     37.53 o
  -5   7  11      180.26      175.32     48.34 o
  -4   7  11       66.87       75.94     19.37 o
  -3   7  11      110.41       80.12     19.94 o
  -2   7  11      598.45      610.46     20.49 o
  -1   7  11      217.36      244.98     13.03 o
   0   7  11      803.17      889.20     25.67 o
   1   7  11      226.72      255.51     15.24 o
   2   7  11      613.49      620.32     22.13 o
   3   7  11      111.91       90.42     14.54 o
   4   7  11       62.94       72.49     14.76 o
   5   7  11      187.30      187.02     20.67 o
   6   7  11      115.98       87.46     23.23 o
   7   7  11       59.06       68.77     25.35 o
  -7   8  11       36.98        6.74     33.44 o
  -6   8  11       29.45        4.58     29.62 o
  -5   8  11      112.79      143.58     47.76 o
  -4   8  11       23.61       29.49     35.72 o
  -3   8  11       29.58       19.73     16.16 o
  -2   8  11      199.06      221.16     13.75 o
  -1   8  11      948.69      990.38     28.19 o
   0   8  11      978.88      962.52     25.20 o
   1   8  11      954.53      943.14     30.23 o
   2   8  11      195.37      222.47     15.37 o
   3   8  11       30.96       33.31     14.54 o
   4   8  11       20.81       24.40     14.11 o
   5   8  11      113.36      109.49     17.40 o
   6   8  11       31.92       14.52     22.00 o
   7   8  11       35.53       60.60     34.76 o
  -6   9  11       90.06      114.13     37.11 o
  -5   9  11       54.01       89.70     43.59 o
  -4   9  11      319.81      351.41     30.62 o
  -3   9  11      205.94      224.45     23.53 o
  -2   9  11       20.77       23.08     10.76 o
  -1   9  11      727.17      714.38     25.85 o
   0   9  11      166.22      183.43     10.87 o
   1   9  11      720.50      678.40     24.91 o
   2   9  11       22.37       17.49     13.64 o
   3   9  11      203.91      195.55     18.03 o
   4   9  11      325.05      333.94     24.44 o
   5   9  11       50.39       53.00     17.16 o
   6   9  11       88.28      156.51     47.51 o
  -6  10  11       75.60       84.20     35.23 o
  -5  10  11       31.07      -17.47     36.60 o
  -4  10  11      386.30      367.40     32.97 o
  -3  10  11      262.76      274.65     34.65 o
  -2  10  11      602.57      579.71     33.39 o
  -1  10  11       93.01      100.14     12.40 o
   0  10  11     1678.05     1623.48     41.57 o
   1  10  11       95.28      107.73     12.83 o
   2  10  11      600.31      561.24     26.45 o
   3  10  11      270.35      248.87     23.12 o
   4  10  11      379.01      395.88     24.42 o
   5  10  11       31.27       21.55     17.60 o
   6  10  11       81.05       61.87     25.76 o
  -6  11  11       75.42      108.20     37.05 o
  -5  11  11      629.84      621.88     51.26 o
  -4  11  11       74.05       66.90     23.08 o
  -3  11  11       91.46      118.55     22.90 o
  -2  11  11       28.98       56.54     18.12 o
  -1  11  11     2154.85     2098.62     59.79 o
   0  11  11       17.37       19.14     13.60 o
   1  11  11     2130.42     2079.79     54.71 o
   2  11  11       30.87       38.75     16.60 o
   3  11  11       89.78      120.19     20.26 o
   4  11  11       72.15       66.12     21.04 o
   5  11  11      627.63      594.30     39.28 o
   6  11  11       75.29       71.14     27.74 o
  -6  12  11       96.67      113.00     37.68 o
  -5  12  11        1.04       -5.78     25.32 o
  -4  12  11     1055.90     1032.74     54.34 o
  -3  12  11      172.05      172.64     24.82 o
  -2  12  11      399.96      421.90     31.39 o
  -1  12  11        5.34      -12.30     11.52 o
   0  12  11     1811.81     1788.90     53.74 o
   1  12  11        5.69       -5.16     14.78 o
   2  12  11      393.65      380.19     26.49 o
   3  12  11      172.79      179.49     22.31 o
   4  12  11     1046.16     1112.01     46.37 o
   5  12  11        1.09      -23.93     18.64 o
   6  12  11       94.79       54.64     29.66 o
  -5  13  11      641.04      748.75     57.33 o
  -4  13  11      105.12      130.71     32.50 o
  -3  13  11       13.64       26.77     20.26 o
  -2  13  11      259.31      252.92     26.48 o
  -1  13  11      118.42      120.29     17.13 o
   0  13  11      802.48      818.56     31.95 o
   1  13  11      108.85       85.83     20.98 o
   2  13  11      259.30      292.35     31.04 o
   3  13  11       12.89        4.01     21.53 o
   4  13  11      104.64      125.15     43.63 o
   5  13  11      633.91      623.16     42.42 o
  -5  14  11       18.57       -1.61     27.49 o
  -4  14  11      243.77      208.92     29.80 o
  -3  14  11       72.61       45.61     23.82 o
  -2  14  11      153.04      185.09     24.79 o
  -1  14  11      497.35      546.83     29.01 o
   0  14  11        1.34      -18.88     16.06 o
   1  14  11      497.36      507.08     31.29 o
   2  14  11      156.73      117.50     32.68 o
   3  14  11       72.46       49.38     30.67 o
   4  14  11      235.30      160.72     37.53 o
   5  14  11       18.47       31.30     29.74 o
  -5  15  11      161.72      210.60     39.73 o
  -4  15  11       24.13        8.12     24.22 o
  -3  15  11       45.93       25.47     21.62 o
  -2  15  11      524.17      536.75     36.59 o
  -1  15  11       32.14        5.51     16.09 o
   0  15  11      186.45      187.09     23.43 o
   1  15  11       33.06       33.01     22.84 o
   2  15  11      525.39      401.81     46.27 o
   3  15  11       45.32       28.24     29.62 o
   4  15  11       24.39       63.28     40.53 o
   5  15  11      166.00      258.33     40.73 o
  -4  16  11      208.78      190.93     32.60 o
  -3  16  11      355.71      405.66     36.74 o
  -2  16  11       94.45      115.28     25.08 o
  -1  16  11      266.83      287.55     28.58 o
   0  16  11      145.63      165.81     49.72 o
   1  16  11      267.14      285.45     29.93 o
   2  16  11       91.69      106.69     34.07 o
   3  16  11      358.29      379.36     48.12 o
   4  16  11      212.60      193.65     42.47 o
  -4  17  11       17.96       51.11     27.08 o
  -3  17  11       31.60       39.23     24.38 o
  -2  17  11      198.18      198.76     35.38 o
  -1  17  11      285.28      313.23     59.39 o
   0  17  11        0.06      -41.73     22.28 o
   1  17  11      285.09      216.09     50.97 o
   2  17  11      201.34      203.66     40.73 o
   3  17  11       31.68       48.93     58.29 o
   4  17  11       17.77       22.47     42.91 o
  -3  18  11      274.90      351.29     58.93 o
  -2  18  11       69.03       43.87     58.34 o
  -1  18  11       16.41       34.27     18.92 o
   0  18  11      882.37      934.14     62.69 o
   1  18  11       17.23       14.27     42.52 o
   2  18  11       71.32       45.72     72.71 o
   3  18  11      280.75      222.65     52.96 o
  -2  19  11      291.64      261.36     39.92 o
  -1  19  11      194.27      147.36     57.96 o
   0  19  11       40.09       -3.01     33.83 o
   1  19  11      199.28      118.24     51.65 o
   2  19  11      297.84      209.11     43.53 o
  -1  20  11       43.97       68.44     53.97 o
   0  20  11      569.42      623.03     49.21 o
   1  20  11       41.60       90.67     49.51 o
   0   0  12     2796.65     2762.56     96.36 o
   1   0  12      358.34      319.69     12.73 o
   2   0  12       15.94        5.43      6.08 o
   3   0  12       99.96      102.94     11.38 o
   4   0  12       35.37       37.82     23.01 o
   5   0  12      355.92      388.85     43.34 o
   6   0  12        0.01      -12.18     23.99 o
   7   0  12        1.75      -21.16     27.55 o
  -7   1  12        5.04       -3.79     36.50 o
  -6   1  12      137.97      212.57     34.70 o
  -5   1  12      137.68      149.19     29.94 o
  -4   1  12      162.23      125.81     35.72 o
  -3   1  12      528.79      498.57     20.48 o
  -2   1  12      796.12      809.40     24.86 o
  -1   1  12      808.35      777.34     22.70 o
   0   1  12     2376.24     2143.30     55.17 o
   1   1  12      801.24      808.91     22.11 o
   2   1  12      785.44      794.58     22.13 o
   3   1  12      525.59      516.92     18.48 o
   4   1  12      165.24      149.02     25.17 o
   5   1  12      139.89      164.78     41.35 o
   6   1  12      142.38      111.48     28.90 o
   7   1  12        4.70       23.84     36.65 o
  -7   2  12       22.94      -12.55     28.41 o
  -6   2  12       15.57        7.70     26.18 o
  -5   2  12      341.96      459.80     41.12 o
  -4   2  12      168.86      159.79     38.35 o
  -3   2  12       78.60       81.13     10.05 o
  -2   2  12       53.47       53.63     10.08 o
  -1   2  12      402.90      397.34     15.33 o
   0   2  12      774.55      860.12     28.05 o
   1   2  12      396.87      386.22     14.90 o
   2   2  12       53.25       41.26      8.93 o
   3   2  12       80.12       79.64     10.62 o
   4   2  12      165.30      166.71     25.58 o
   5   2  12      353.26      348.67     36.69 o
   6   2  12       14.57       20.50     25.37 o
   7   2  12       22.25       18.92     36.02 o
  -7   3  12       31.78      100.30     45.24 o
  -6   3  12      439.26      501.76     46.06 o
  -5   3  12       62.58       33.89     38.73 o
  -4   3  12      200.69      162.81     28.66 o
  -3   3  12     1415.12     1375.64     42.79 o
  -2   3  12       90.24       91.69      9.94 o
  -1   3  12       96.58       89.42     10.19 o
   0   3  12     1516.60     1483.22     41.38 o
   1   3  12       98.49      104.77     12.10 o
   2   3  12       86.97       76.34      9.59 o
   3   3  12     1414.95     1352.63     32.92 o
   4   3  12      206.81      183.76     13.91 o
   5   3  12       63.48      112.91     28.16 o
   6   3  12      450.70      358.47     40.42 o
   7   3  12       30.47       28.49     28.20 o
  -7   4  12      340.50      378.28     49.51 o
  -6   4  12      231.08      248.24     37.60 o
  -5   4  12      305.39      306.59     36.69 o
  -4   4  12     2018.06     1975.42    133.97 o
  -3   4  12       72.82       58.79     11.79 o
  -2   4  12      341.97      339.38     16.15 o
  -1   4  12      482.47      509.16     19.02 o
   0   4  12      621.28      628.18     21.80 o
   1   4  12      469.69      496.70     20.55 o
   2   4  12      340.00      330.72     14.87 o
   3   4  12       73.42       68.48     10.12 o
   4   4  12     2017.69     2045.47     57.75 o
   5   4  12      304.59      293.37     30.73 o
   6   4  12      231.74      173.12     31.10 o
   7   4  12      344.12      362.64     41.26 o
  -7   5  12       16.95       -9.37     30.57 o
  -6   5  12      126.54      132.66     35.58 o
  -5   5  12      613.01      668.83     51.91 o
  -4   5  12      381.63      403.75     56.84 o
  -3   5  12      515.41      564.58     32.36 o
  -2   5  12        6.83       14.33      9.68 o
  -1   5  12      567.90      581.16     23.04 o
   0   5  12      878.76      865.21     26.82 o
   1   5  12      560.94      589.21     22.90 o
   2   5  12        5.96       -3.27      6.57 o
   3   5  12      508.86      477.62     21.01 o
   4   5  12      380.46      367.56     18.72 o
   5   5  12      613.67      593.91     37.05 o
   6   5  12      126.07      137.61     37.58 o
   7   5  12       17.44       30.18     28.10 o
  -7   6  12      110.53      145.18     61.60 o
  -6   6  12        8.90       27.60     30.64 o
  -5   6  12      504.68      578.97     67.27 o
  -4   6  12       14.40       17.24     17.79 o
  -3   6  12      169.09      116.90     30.85 o
  -2   6  12      246.62      246.91     15.09 o
  -1   6  12      515.40      537.65     24.91 o
   0   6  12      454.35      532.58     22.04 o
   1   6  12      503.77      503.22     21.33 o
   2   6  12      255.45      211.26     14.72 o
   3   6  12      170.65      163.69     16.27 o
   4   6  12       13.69        1.51     12.94 o
   5   6  12      503.83      536.96     61.60 o
   6   6  12        9.77        1.77     21.40 o
   7   6  12      113.43       87.59     32.76 o
  -7   7  12        7.28       83.07     38.34 o
  -6   7  12       33.04       43.17     43.78 o
  -5   7  12        2.37       30.77     37.67 o
  -4   7  12      505.08      599.73     48.71 o
  -3   7  12      481.56      465.58     43.84 o
  -2   7  12       78.30       68.79     11.69 o
  -1   7  12      165.60      210.88     13.55 o
   0   7  12      377.46      400.92     21.28 o
   1   7  12      168.26      177.13     14.49 o
   2   7  12       78.80       55.92      9.25 o
   3   7  12      477.87      465.96     23.70 o
   4   7  12      505.29      519.25     25.72 o
   5   7  12        2.28        1.09     11.59 o
   6   7  12       34.62       26.81     38.39 o
   7   7  12        6.47        6.33     24.39 o
  -6   8  12        5.54        7.68     41.74 o
  -5   8  12      186.90      222.69     52.13 o
  -4   8  12      109.69       76.76     29.92 o
  -3   8  12      326.83      386.08     40.14 o
  -2   8  12      104.98       91.36     11.92 o
  -1   8  12      282.95      299.17     17.80 o
   0   8  12      115.95      134.25     10.67 o
   1   8  12      278.27      287.90     17.03 o
   2   8  12      104.54      103.22     13.66 o
   3   8  12      327.62      330.21     21.18 o
   4   8  12      111.36      122.00     17.70 o
   5   8  12      185.94      217.61     27.19 o
   6   8  12        5.50       -1.78     27.92 o
  -6   9  12      104.97       95.57     35.73 o
  -5   9  12       12.56       84.85     43.20 o
  -4   9  12      159.15      180.03     49.95 o
  -3   9  12       94.09       82.17     20.32 o
  -2   9  12      405.51      437.54     20.30 o
  -1   9  12      505.74      541.62     20.28 o
   0   9  12       30.69       32.86      8.11 o
   1   9  12      506.36      508.80     21.72 o
   2   9  12      408.31      444.67     23.23 o
   3   9  12      100.55      105.50     16.74 o
   4   9  12      155.61      153.77     18.46 o
   5   9  12       12.04       -1.72     21.20 o
   6   9  12      101.63       94.94     35.79 o
  -6  10  12       63.99       39.35     44.90 o
  -5  10  12      258.99      258.32     56.40 o
  -4  10  12      405.34      446.95     51.53 o
  -3  10  12       45.07       33.21     26.75 o
  -2  10  12       24.56       14.11     11.34 o
  -1  10  12      199.39      205.27     14.11 o
   0  10  12      422.27      451.52     20.23 o
   1  10  12      192.90      182.64     15.11 o
   2  10  12       22.68      -15.84     15.63 o
   3  10  12       45.49       33.57     15.45 o
   4  10  12      397.33      402.69     28.63 o
   5  10  12      253.46      210.76     36.91 o
   6  10  12       63.03       57.23     27.08 o
  -6  11  12       45.23       37.32     64.51 o
  -5  11  12       19.06      -32.23     38.54 o
  -4  11  12       81.92       79.39     23.66 o
  -3  11  12      245.31      252.60     27.72 o
  -2  11  12       13.43       44.83     16.83 o
  -1  11  12      909.86      956.86     47.09 o
   0  11  12        3.69       21.01     11.28 o
   1  11  12      910.54      977.11     51.38 o
   2  11  12       14.20       20.76     17.24 o
   3  11  12      239.71      286.89     24.64 o
   4  11  12       81.08       85.84     18.15 o
   5  11  12       19.52       -9.57     18.51 o
   6  11  12       44.14       49.28     27.28 o
  -5  12  12       79.20       -0.97     41.55 o
  -4  12  12      133.59      134.78     26.92 o
  -3  12  12      113.73      149.49     35.17 o
  -2  12  12     1177.03     1298.13     55.78 o
  -1  12  12       77.56      101.05     16.27 o
   0  12  12      336.44      354.80     20.90 o
   1  12  12       76.91       88.94     18.19 o
   2  12  12     1185.54     1154.62     47.12 o
   3  12  12      117.07      103.46     21.00 o
   4  12  12      134.45      111.61     20.19 o
   5  12  12       79.01       54.74     21.04 o
  -5  13  12        0.08       20.44     29.70 o
  -4  13  12       13.67       31.86     23.58 o
  -3  13  12      641.47      646.73     49.33 o
  -2  13  12       50.22       46.00     27.96 o
  -1  13  12      339.81      376.59     35.07 o
   0  13  12      380.50      432.51     32.32 o
   1  13  12      333.64      338.87     28.72 o
   2  13  12       51.95       66.14     24.80 o
   3  13  12      648.08      644.25     38.59 o
   4  13  12       13.04       11.90     17.98 o
   5  13  12        0.09       -1.35     27.20 o
  -5  14  12        9.59       -2.08     29.27 o
  -4  14  12      188.45      154.31     29.19 o
  -3  14  12       41.17        4.23     22.76 o
  -2  14  12      210.83      271.15     42.38 o
  -1  14  12      237.98      227.68     21.06 o
   0  14  12      255.51      244.44     21.15 o
   1  14  12      241.66      208.33     29.71 o
   2  14  12      207.20      219.43     49.46 o
   3  14  12       40.92       52.62     25.37 o
   4  14  12      195.98      167.43     27.02 o
   5  14  12        9.60        0.73     29.34 o
  -4  15  12      146.22      140.39     44.52 o
  -3  15  12       18.75       11.17     22.21 o
  -2  15  12       42.34       22.20     24.61 o
  -1  15  12      273.00      274.22     25.70 o
   0  15  12        0.92      -28.01     24.17 o
   1  15  12      273.79      273.37     31.08 o
   2  15  12       42.61       30.96     29.66 o
   3  15  12       22.77       14.07     28.57 o
   4  15  12      146.96      163.70     39.63 o
  -4  16  12      135.10      145.80     35.21 o
  -3  16  12      204.29      148.07     27.94 o
  -2  16  12       41.53       34.90     22.24 o
  -1  16  12       65.45       68.61     40.20 o
   0  16  12        0.17      -20.30     46.79 o
   1  16  12       65.96       54.17     34.56 o
   2  16  12       47.20        9.95     31.94 o
   3  16  12      203.21      226.15     52.03 o
   4  16  12      134.89      140.48     41.59 o
  -3  17  12      136.82      160.84     42.10 o
  -2  17  12       46.15       34.52     26.86 o
  -1  17  12      213.65      233.54     32.44 o
   0  17  12        0.45      -18.18     35.00 o
   1  17  12      217.59      247.84     53.00 o
   2  17  12       45.16      -15.52     31.65 o
   3  17  12      133.43      129.33     38.78 o
  -3  18  12       84.07       -9.80     49.41 o
  -2  18  12      156.38      102.61     58.34 o
  -1  18  12       43.84       20.86     24.98 o
   0  18  12        0.16       14.05     57.71 o
   1  18  12       42.48       51.65     46.89 o
   2  18  12      157.39      110.97     38.58 o
   3  18  12       83.92       42.20     42.18 o
  -2  19  12       21.86       47.08     53.88 o
  -1  19  12       75.02       94.75     53.78 o
   0  19  12       21.75        0.78     30.27 o
   1  19  12       76.14      110.47     47.57 o
   2  19  12       20.73      -13.85     49.90 o
   1   0  13     1926.41     1972.12     43.81 o
   2   0  13      927.00      902.05     26.02 o
   3   0  13      842.04      796.46     27.00 o
   4   0  13      159.18      191.92     40.19 o
   5   0  13       35.01       38.83     39.56 o
   6   0  13        8.27       -9.72     27.23 o
   7   0  13       34.30       19.88     29.40 o
  -7   1  13       15.32        7.78     62.32 o
  -6   1  13       91.01      101.55     31.79 o
  -5   1  13      151.96       79.31     28.69 o
  -4   1  13      296.92      319.77     46.99 o
  -3   1  13      901.53      959.71     29.76 o
  -2   1  13      377.54      389.46     28.30 o
  -1   1  13      451.48      487.66     17.72 o
   0   1  13      306.94      364.47     18.24 o
   1   1  13      455.45      477.52     16.72 o
   2   1  13      372.35      369.19     14.56 o
   3   1  13      890.45      885.47     26.83 o
   4   1  13      298.49      189.82     30.70 o
   5   1  13      151.39      155.58     51.79 o
   6   1  13       90.86      110.69     29.22 o
   7   1  13       16.03       44.78     46.40 o
  -7   2  13       99.15       56.97     31.15 o
  -6   2  13       31.55       18.21     27.23 o
  -5   2  13      163.90      181.32     32.74 o
  -4   2  13      742.06      648.96     67.57 o
  -3   2  13      498.05      477.09     19.66 o
  -2   2  13       66.38       73.15     11.16 o
  -1   2  13      339.99      363.86     15.61 o
   0   2  13      161.87      207.64     14.84 o
   1   2  13      332.35      371.74     15.92 o
   2   2  13       68.88       82.46     10.44 o
   3   2  13      506.48      476.82     18.40 o
   4   2  13      727.75      723.75     29.73 o
   5   2  13      163.41      104.07     27.86 o
   6   2  13       31.91        8.98     26.47 o
   7   2  13      101.87      125.55     33.78 o
  -7   3  13       91.83      162.67     42.08 o
  -6   3  13      127.12      184.82     34.44 o
  -5   3  13       37.94       67.03     28.50 o
  -4   3  13      501.87      432.38     56.50 o
  -3   3  13      505.99      537.69     41.41 o
  -2   3  13      159.90      170.43     11.96 o
  -1   3  13      949.05      941.41     26.49 o
   0   3  13        9.58        3.90     13.55 o
   1   3  13      952.74      913.51     30.20 o
   2   3  13      152.55      147.79     11.36 o
   3   3  13      490.02      509.14     19.30 o
   4   3  13      492.17      462.28     21.96 o
   5   3  13       38.80       65.04     21.02 o
   6   3  13      130.46      108.01     30.47 o
   7   3  13       87.75       83.61     32.58 o
  -7   4  13       24.55       87.15     35.34 o
  -6   4  13       62.21      101.94     41.06 o
  -5   4  13      508.86      425.71     44.55 o
  -4   4  13      814.54      832.85     63.00 o
  -3   4  13      195.45      177.48     18.31 o
  -2   4  13      113.49      123.90     12.92 o
  -1   4  13       19.41       15.46     10.02 o
   0   4  13      549.45      613.45     24.26 o
   1   4  13       17.37       22.50     11.33 o
   2   4  13      111.18      123.41     13.82 o
   3   4  13      187.48      183.58     13.89 o
   4   4  13      809.71      808.84     30.49 o
   5   4  13      504.92      493.17     35.24 o
   6   4  13       59.58      106.47     30.37 o
   7   4  13       26.41       24.91     28.90 o
  -7   5  13       33.15       74.86     36.14 o
  -6   5  13       88.07       71.82     34.62 o
  -5   5  13      169.25      207.26     51.16 o
  -4   5  13      451.89      439.18     43.14 o
  -3   5  13      703.10      718.82     39.11 o
  -2   5  13      111.27       93.11     10.85 o
  -1   5  13     1137.41     1082.53     31.63 o
   0   5  13       77.91      104.24     12.32 o
   1   5  13     1135.94     1112.99     34.56 o
   2   5  13      105.91      121.46     11.44 o
   3   5  13      703.03      717.64     26.57 o
   4   5  13      450.55      466.06     26.39 o
   5   5  13      170.59      143.95     24.34 o
   6   5  13       89.32      118.73     25.72 o
   7   5  13       34.86        4.05     28.10 o
  -6   6  13       80.94       95.71     46.84 o
  -5   6  13      127.81      115.23     45.92 o
  -4   6  13       87.30      111.00     54.36 o
  -3   6  13      244.14      218.79     34.26 o
  -2   6  13      537.11      557.15     22.90 o
  -1   6  13      776.68      783.49     28.15 o
   0   6  13     1715.42     1765.48     48.65 o
   1   6  13      764.19      761.24     27.80 o
   2   6  13      531.82      519.38     18.86 o
   3   6  13      238.68      237.20     25.37 o
   4   6  13       85.61       71.74     16.25 o
   5   6  13      127.62       87.99     22.70 o
   6   6  13       82.17       37.28     23.34 o
  -6   7  13       84.32      120.93     37.37 o
  -5   7  13      137.23      177.75     50.87 o
  -4   7  13       43.72        8.93     27.82 o
  -3   7  13       31.45        7.65     25.59 o
  -2   7  13     1008.71     1035.25     35.37 o
  -1   7  13      565.18      558.33     34.57 o
   0   7  13      590.81      610.08     24.99 o
   1   7  13      560.04      531.60     22.83 o
   2   7  13     1002.07      929.62     26.59 o
   3   7  13       29.35       35.96     14.28 o
   4   7  13       44.41       24.87     14.88 o
   5   7  13      141.11      137.61     18.26 o
   6   7  13       83.41       78.20     24.95 o
  -6   8  13      132.58      164.92     40.67 o
  -5   8  13       83.51       98.05     47.37 o
  -4   8  13       66.00       78.91     39.07 o
  -3   8  13      506.76      571.58     47.94 o
  -2   8  13      305.25      288.21     18.37 o
  -1   8  13      163.91      171.72     13.21 o
   0   8  13      468.13      460.70     26.14 o
   1   8  13      158.52      167.31     15.07 o
   2   8  13      296.70      264.21     17.15 o
   3   8  13      514.63      522.23     26.13 o
   4   8  13       66.62       82.13     16.51 o
   5   8  13       82.14       89.57     19.02 o
   6   8  13      135.71       94.98     38.64 o
  -6   9  13       22.66       81.25     35.69 o
  -5   9  13       90.21       80.57     46.69 o
  -4   9  13      106.38       76.88     33.32 o
  -3   9  13       14.30       65.81     40.97 o
  -2   9  13       87.44       94.52     12.38 o
  -1   9  13       37.99       58.19     10.47 o
   0   9  13      324.00      341.15     15.20 o
   1   9  13       35.20       29.70     12.38 o
   2   9  13       85.91       73.41     15.66 o
   3   9  13       15.72        1.83     13.81 o
   4   9  13      104.24       98.47     17.86 o
   5   9  13       88.76       72.91     19.15 o
   6   9  13       23.78       36.96     25.73 o
  -6  10  13       57.99       76.96     39.66 o
  -5  10  13      193.37      227.16     57.37 o
  -4  10  13      176.32      156.77     37.26 o
  -3  10  13      374.07      397.22     31.55 o
  -2  10  13      193.62      179.54     15.64 o
  -1  10  13      101.84       82.57     19.80 o
   0  10  13        0.73       -6.37      9.66 o
   1  10  13      104.26      100.81     13.87 o
   2  10  13      193.52      178.24     19.92 o
   3  10  13      378.88      392.61     35.03 o
   4  10  13      178.09      185.84     26.52 o
   5  10  13      200.66      181.26     23.02 o
   6  10  13       61.42       34.92     36.27 o
  -6  11  13       52.55       78.18     38.12 o
  -5  11  13       82.16      140.57     51.65 o
  -4  11  13      312.62      389.27     34.45 o
  -3  11  13       10.89       12.71     19.68 o
  -2  11  13      251.12      257.29     18.08 o
  -1  11  13       12.61       -8.49     11.72 o
   0  11  13     1341.61     1252.33     44.44 o
   1  11  13       10.61       21.87     13.39 o
   2  11  13      256.43      244.36     23.00 o
   3  11  13       11.03        3.37     15.06 o
   4  11  13      317.56      330.91     25.06 o
   5  11  13       85.85       91.12     24.31 o
   6  11  13       52.26       33.10     28.56 o
  -5  12  13      249.72      306.18     64.65 o
  -4  12  13      130.17      115.99     27.63 o
  -3  12  13       49.27       33.62     21.09 o
  -2  12  13       11.15       29.32     23.38 o
  -1  12  13      760.37      784.42     34.37 o
   0  12  13      279.21      303.03     18.42 o
   1  12  13      759.38      711.11     40.41 o
   2  12  13       11.48        9.84     16.96 o
   3  12  13       50.64        4.90     18.33 o
   4  12  13      130.36      115.94     19.80 o
   5  12  13      248.89      239.88     27.53 o
  -5  13  13      229.71      352.10     65.72 o
  -4  13  13      132.23      115.81     27.69 o
  -3  13  13      154.99      228.37     27.49 o
  -2  13  13       13.24       16.92     19.05 o
  -1  13  13      608.83      613.69     30.63 o
   0  13  13      450.48      482.27     34.48 o
   1  13  13      618.86      569.22     37.09 o
   2  13  13       12.93       -2.81     22.98 o
   3  13  13      155.09      142.90     28.23 o
   4  13  13      134.65      130.01     24.27 o
   5  13  13      229.42      225.89     35.79 o
  -5  14  13      201.94      253.90     41.59 o
  -4  14  13      267.02      291.09     34.31 o
  -3  14  13       45.63       41.92     23.07 o
  -2  14  13      328.27      393.04     32.72 o
  -1  14  13      330.65      352.46     49.77 o
   0  14  13       27.52        9.50     22.10 o
   1  14  13      341.76      338.43     34.36 o
   2  14  13      332.83      339.36     35.71 o
   3  14  13       45.96        4.82     23.50 o
   4  14  13      263.74      247.92     28.09 o
   5  14  13      196.02      220.53     32.31 o
  -4  15  13      309.29      342.93     50.42 o
  -3  15  13       27.37       47.21     30.42 o
  -2  15  13       13.41       10.78     30.49 o
  -1  15  13       90.30       73.95     28.73 o
   0  15  13      273.94      242.33     35.37 o
   1  15  13       93.81       66.51     34.32 o
   2  15  13       14.14       51.45     30.31 o
   3  15  13       27.89       20.54     31.51 o
   4  15  13      307.41      281.50     35.09 o
  -4  16  13       62.61       64.99     28.49 o
  -3  16  13      103.77       80.88     79.94 o
  -2  16  13       93.43       46.50     53.00 o
  -1  16  13       47.19       17.20     27.33 o
   0  16  13       39.03       24.42     29.13 o
   1  16  13       45.55       48.06     23.40 o
   2  16  13       92.13       28.87     31.13 o
   3  16  13      104.98       87.99     35.89 o
   4  16  13       62.92       22.53     35.60 o
  -3  17  13        2.55       32.04     54.17 o
  -2  17  13       10.68        7.28     49.70 o
  -1  17  13      287.74      331.38     78.49 o
   0  17  13      295.46      335.99     72.27 o
   1  17  13      282.01      356.86     58.25 o
   2  17  13       11.15       -6.42     31.91 o
   3  17  13        2.83      -29.62     31.80 o
  -2  18  13       47.74       69.51     56.21 o
  -1  18  13        4.16      -26.29     24.11 o
   0  18  13      592.01      640.36     52.23 o
   1  18  13        3.69      -35.53     43.88 o
   2  18  13       47.85       52.25     35.86 o
  -1  19  13      193.17      247.16     61.84 o
   0  19  13      127.34      115.00     34.73 o
   1  19  13      192.34      231.82     54.75 o
   0   0  14     1912.79     1941.24     74.14 o
   1   0  14       18.34       10.73      7.54 o
   2   0  14      156.19      167.01     11.24 o
   3   0  14     1593.00     1611.68     44.69 o
   4   0  14      590.67      657.02     65.43 o
   5   0  14       60.07       80.40     33.15 o
   6   0  14       54.51       53.43     29.42 o
   7   0  14       21.21       27.67     31.27 o
  -7   1  14        2.70       67.24     32.40 o
  -6   1  14       50.02       68.27     28.46 o
  -5   1  14      527.98      566.83     47.77 o
  -4   1  14       32.55       30.00     32.42 o
  -3   1  14      119.46      109.50     12.96 o
  -2   1  14     1827.79     1785.59     48.58 o
  -1   1  14     1849.88     1861.89     47.72 o
   0   1  14       63.07       49.69     12.34 o
   1   1  14     1815.51     1769.13     50.60 o
   2   1  14     1832.98     1744.39     40.64 o
   3   1  14      121.60      115.17     12.11 o
   4   1  14       31.93       55.99     26.58 o
   5   1  14      524.68      497.86     45.71 o
   6   1  14       51.62       31.17     33.88 o
   7   1  14        3.15      -19.38     38.44 o
  -7   2  14       21.38       28.24     37.03 o
  -6   2  14       84.28       86.73     64.65 o
  -5   2  14      147.45       88.68     59.56 o
  -4   2  14      209.96      344.24     50.38 o
  -3   2  14      184.22      199.19     14.32 o
  -2   2  14      288.34      324.58     16.33 o
  -1   2  14      578.14      572.77     20.50 o
   0   2  14      841.72      859.50     29.89 o
   1   2  14      581.71      601.55     21.19 o
   2   2  14      283.06      267.58     13.78 o
   3   2  14      186.03      209.62     17.35 o
   4   2  14      213.68      205.54     14.92 o
   5   2  14      148.34      174.00     55.82 o
   6   2  14       80.02       65.71     29.55 o
   7   2  14       21.11       -2.17     28.80 o
  -7   3  14      212.36      287.62     43.01 o
  -6   3  14      114.89       59.36     32.08 o
  -5   3  14      410.11      427.57     54.17 o
  -4   3  14       21.66       43.20     35.43 o
  -3   3  14      235.23      229.96     14.12 o
  -2   3  14      137.90      112.14     11.47 o
  -1   3  14      378.11      407.71     18.30 o
   0   3  14      111.35       85.10     13.31 o
   1   3  14      365.32      381.34     17.51 o
   2   3  14      140.57      134.55     13.17 o
   3   3  14      234.93      235.41     15.78 o
   4   3  14       22.88       18.40     11.99 o
   5   3  14      409.77      457.85     34.00 o
   6   3  14      117.86      104.37     31.30 o
   7   3  14      214.99      232.31     39.23 o
  -6   4  14      268.30      265.36     50.92 o
  -5   4  14       90.91      105.43     32.01 o
  -4   4  14      341.07      459.08     57.57 o
  -3   4  14       51.78       50.30     22.81 o
  -2   4  14       60.87       54.40     10.52 o
  -1   4  14      979.57      910.03     28.92 o
   0   4  14      699.41      702.05     26.61 o
   1   4  14      975.14      954.48     31.58 o
   2   4  14       58.25       50.97     10.53 o
   3   4  14       49.11       47.81     12.36 o
   4   4  14      335.37      359.30     21.07 o
   5   4  14       91.94       82.78     22.45 o
   6   4  14      272.40      199.78     40.38 o
  -6   5  14       41.48       37.65     32.41 o
  -5   5  14      336.24      506.84     63.97 o
  -4   5  14       51.29       15.44     38.25 o
  -3   5  14       37.22       42.57     22.57 o
  -2   5  14      406.61      383.44     17.99 o
  -1   5  14      182.17      192.46     17.67 o
   0   5  14      172.72      194.46     15.57 o
   1   5  14      192.61      200.78     19.03 o
   2   5  14      399.86      376.23     17.81 o
   3   5  14       38.16       26.31     15.52 o
   4   5  14       48.52       55.44     16.17 o
   5   5  14      332.71      348.06     62.86 o
   6   5  14       39.60       29.09     22.98 o
  -6   6  14       10.26       38.84     32.84 o
  -5   6  14       71.66        0.19     39.02 o
  -4   6  14      253.71      309.34    100.13 o
  -3   6  14      668.78      635.53     49.78 o
  -2   6  14      456.24      484.01     21.96 o
  -1   6  14      983.79      938.91     29.55 o
   0   6  14       41.96       26.30     11.24 o
   1   6  14      987.20      934.59     36.44 o
   2   6  14      463.33      461.96     18.38 o
   3   6  14      656.81      664.66     28.95 o
   4   6  14      260.92      247.35     27.15 o
   5   6  14       69.47       39.19     21.93 o
   6   6  14        8.96       12.18     30.76 o
  -6   7  14       20.06        3.88     33.33 o
  -5   7  14      117.95      145.62     51.84 o
  -4   7  14      369.88      380.21     42.65 o
  -3   7  14      233.81      252.88     68.83 o
  -2   7  14     1015.26     1047.01     43.47 o
  -1   7  14      513.73      558.45     27.21 o
   0   7  14      642.70      677.99     30.01 o
   1   7  14      528.07      556.26     23.95 o
   2   7  14     1002.79      955.06     29.72 o
   3   7  14      235.25      247.59     22.52 o
   4   7  14      365.84      328.99     24.75 o
   5   7  14      121.48      143.93     19.22 o
   6   7  14       20.12       17.02     24.69 o
  -6   8  14       93.90      200.07     42.63 o
  -5   8  14       59.58       55.24     44.07 o
  -4   8  14      365.75      318.29     42.73 o
  -3   8  14     1049.73     1061.20     67.44 o
  -2   8  14      655.18      663.70     28.73 o
  -1   8  14      698.77      719.81     31.17 o
   0   8  14     1994.42     1962.27     59.82 o
   1   8  14      685.56      674.97     24.27 o
   2   8  14      660.72      657.27     23.44 o
   3   8  14     1046.49     1042.87     42.26 o
   4   8  14      374.37      343.51     25.55 o
   5   8  14       59.89       63.37     18.05 o
   6   8  14       91.86       76.85     30.63 o
  -6   9  14       18.87       80.13     37.29 o
  -5   9  14      202.37      242.11     59.61 o
  -4   9  14      410.45      482.30     48.53 o
  -3   9  14        3.09        5.48     42.86 o
  -2   9  14      223.13      242.60     29.52 o
  -1   9  14     1264.11     1245.49     48.17 o
   0   9  14      325.22      299.62     18.04 o
   1   9  14     1266.36     1244.42     38.20 o
   2   9  14      213.28      210.22     19.26 o
   3   9  14        3.66        2.46     14.71 o
   4   9  14      413.99      410.12     25.89 o
   5   9  14      200.19      222.17     31.43 o
   6   9  14       19.22       -9.88     26.34 o
  -6  10  14       58.86      114.33     40.57 o
  -5  10  14       42.57       61.94     49.90 o
  -4  10  14       18.22       26.54     31.92 o
  -3  10  14      101.69      123.22     33.54 o
  -2  10  14      237.59      236.28     18.66 o
  -1  10  14      385.34      404.13     39.25 o
   0  10  14      599.14      590.34     28.96 o
   1  10  14      374.25      357.00     21.98 o
   2  10  14      237.37      212.97     22.06 o
   3  10  14       95.03      105.25     21.74 o
   4  10  14       17.70       13.55     16.51 o
   5  10  14       41.80       29.83     19.97 o
   6  10  14       57.87       76.67     28.86 o
  -5  11  14       24.95       -8.83     47.18 o
  -4  11  14       97.37       99.61     36.81 o
  -3  11  14       77.10       90.98     22.41 o
  -2  11  14       12.36       -9.83     10.46 o
  -1  11  14        3.90        1.45     16.58 o
   0  11  14      147.60      198.41     20.45 o
   1  11  14        4.34       25.81     17.61 o
   2  11  14       12.85       -9.67     23.64 o
   3  11  14       75.73       75.09     26.82 o
   4  11  14       94.24      105.67     23.24 o
   5  11  14       25.61       25.79     25.96 o
  -5  12  14      255.48      292.88     64.46 o
  -4  12  14       60.42       50.94     35.24 o
  -3  12  14      227.37      304.71     30.41 o
  -2  12  14       88.42       53.90     28.80 o
  -1  12  14       78.31      119.79     37.34 o
   0  12  14       28.56       38.45     16.71 o
   1  12  14       77.42       63.66     19.17 o
   2  12  14       90.05       54.53     25.53 o
   3  12  14      225.25      232.68     22.80 o
   4  12  14       59.00       31.11     18.30 o
   5  12  14      253.94      246.81     27.77 o
  -5  13  14       29.12        4.17     45.63 o
  -4  13  14       78.51       91.55     28.10 o
  -3  13  14      131.31      166.32     26.60 o
  -2  13  14      507.00      483.54     50.60 o
  -1  13  14      289.14      340.78     37.05 o
   0  13  14        0.09      -29.85     22.66 o
   1  13  14      286.92      273.06     29.50 o
   2  13  14      495.78      485.26     38.74 o
   3  13  14      130.31      146.40     42.93 o
   4  13  14       76.81       74.47     22.28 o
   5  13  14       28.73       35.07     22.54 o
  -4  14  14       99.94      173.01     42.10 o
  -3  14  14      477.65      524.87     54.27 o
  -2  14  14      111.13       68.03     63.68 o
  -1  14  14      229.33      215.43     33.67 o
   0  14  14       17.61       -1.51     20.55 o
   1  14  14      231.73      212.31     30.91 o
   2  14  14      110.03       70.08     30.92 o
   3  14  14      470.33      462.95     40.69 o
   4  14  14      100.62       45.58     23.73 o
  -4  15  14      327.08      359.21     52.45 o
  -3  15  14       34.21       24.23     34.43 o
  -2  15  14      248.61      327.25    109.07 o
  -1  15  14        5.08      -11.24     25.47 o
   0  15  14       73.22       38.92     28.65 o
   1  15  14        4.65      -25.92     23.14 o
   2  15  14      239.89      193.78     39.46 o
   3  15  14       36.04       33.19     33.61 o
   4  15  14      327.13      332.23     67.55 o
  -3  16  14      215.17      203.84     63.39 o
  -2  16  14        2.65       -8.15     52.91 o
  -1  16  14      210.16      274.58     35.63 o
   0  16  14      103.13       93.24     31.32 o
   1  16  14      211.10      228.45     36.99 o
   2  16  14        2.37      -17.25     30.53 o
   3  16  14      216.56      162.69     41.61 o
  -3  17  14      122.84       42.33     59.80 o
  -2  17  14       43.55       55.24     58.05 o
  -1  17  14       33.42       -1.68     27.23 o
   0  17  14      116.80       69.14     33.55 o
   1  17  14       35.07       32.33     45.04 o
   2  17  14       46.89      101.51     36.74 o
   3  17  14      123.86      108.43     51.74 o
  -2  18  14      244.06      202.99     64.17 o
  -1  18  14       81.14       76.61     27.51 o
   0  18  14      162.23      153.07     37.06 o
   1  18  14       83.77       68.05     48.83 o
   2  18  14      242.52      183.45     42.48 o
   1   0  15        0.00       -5.40      8.21 o
   2   0  15      382.77      369.43     15.28 o
   3   0  15     1895.67     1823.85     55.12 o
   4   0  15        0.49       21.55     33.30 o
   5   0  15        6.49       35.89     27.43 o
   6   0  15       19.54       18.37     28.81 o
  -6   1  15       31.53        3.96     28.66 o
  -5   1  15       53.25       33.02     28.06 o
  -4   1  15      313.15      290.45     48.44 o
  -3   1  15       13.44       16.20     11.90 o
  -2   1  15      544.86      570.86     24.03 o
  -1   1  15     1956.17     1858.86     54.86 o
   0   1  15       10.42        0.73     11.94 o
   1   1  15     1939.80     1926.71     46.41 o
   2   1  15      546.09      571.35     19.47 o
   3   1  15       16.08       20.28     11.14 o
   4   1  15      311.27      281.93     76.11 o
   5   1  15       53.47       20.85     26.84 o
   6   1  15       31.73       18.42     29.52 o
  -6   2  15      113.77      142.31     42.76 o
  -5   2  15      288.31      360.66     41.37 o
  -4   2  15      121.31      120.38     39.02 o
  -3   2  15       55.32       45.70     13.15 o
  -2   2  15      709.28      715.60     24.87 o
  -1   2  15       55.69       52.78     12.89 o
   0   2  15      148.25      152.02     15.01 o
   1   2  15       57.19       62.93     11.70 o
   2   2  15      687.81      667.01     23.28 o
   3   2  15       54.89       47.75     14.69 o
   4   2  15      119.60      121.93     14.04 o
   5   2  15      290.73      319.11     38.83 o
   6   2  15      109.82      136.86     35.73 o
  -6   3  15      134.34      140.18     73.29 o
  -5   3  15       56.44       44.60     30.04 o
  -4   3  15       62.25       80.38     39.22 o
  -3   3  15     1111.76     1098.77     36.78 o
  -2   3  15     1829.86     1861.54     46.86 o
  -1   3  15     1259.76     1218.59     35.11 o
   0   3  15      109.10       90.42     13.99 o
   1   3  15     1242.48     1208.70     34.01 o
   2   3  15     1824.49     1759.62     45.20 o
   3   3  15     1084.63     1076.97     37.43 o
   4   3  15       62.35       75.38     14.20 o
   5   3  15       56.18       42.92     21.36 o
   6   3  15      135.38      175.03     35.63 o
  -6   4  15       64.89      116.75     36.41 o
  -5   4  15      126.25      130.57     45.72 o
  -4   4  15      581.89      568.97     66.69 o
  -3   4  15      280.49      306.41     22.06 o
  -2   4  15     1500.04     1446.66     38.99 o
  -1   4  15      502.81      536.76     22.03 o
   0   4  15       50.11       31.62     14.87 o
   1   4  15      498.61      520.53     23.43 o
   2   4  15     1472.35     1382.98     37.73 o
   3   4  15      282.18      303.67     21.78 o
   4   4  15      571.72      552.15     37.83 o
   5   4  15      122.59      101.44     28.33 o
   6   4  15       66.99       68.71     42.28 o
  -6   5  15      111.34       70.16     35.43 o
  -5   5  15       33.07       45.14     42.03 o
  -4   5  15      216.33      246.58     51.16 o
  -3   5  15     1204.40     1174.07     55.75 o
  -2   5  15      487.61      494.17     20.66 o
  -1   5  15      205.09      218.24     15.37 o
   0   5  15        6.11        2.09     12.10 o
   1   5  15      198.81      190.88     16.32 o
   2   5  15      484.30      491.65     20.30 o
   3   5  15     1184.57     1119.82     39.08 o
   4   5  15      217.38      214.49     20.91 o
   5   5  15       32.87       24.45     21.75 o
   6   5  15      108.57       86.21     26.00 o
  -6   6  15      119.84      192.69     41.47 o
  -5   6  15      138.23      128.14     49.80 o
  -4   6  15      172.00      152.99     47.86 o
  -3   6  15      381.78      436.56     43.31 o
  -2   6  15      450.75      488.02     20.92 o
  -1   6  15        0.36       -4.97     11.95 o
   0   6  15      106.12      150.88     19.83 o
   1   6  15        0.79        0.48     12.24 o
   2   6  15      437.00      469.51     21.83 o
   3   6  15      380.13      388.48     24.35 o
   4   6  15      167.91      185.79     21.57 o
   5   6  15      137.99      131.31     20.44 o
   6   6  15      121.97      146.66     28.68 o
  -6   7  15       26.12       63.00     36.89 o
  -5   7  15      123.47      123.97     50.48 o
  -4   7  15       47.77       44.24     30.78 o
  -3   7  15      466.31      539.73     52.76 o
  -2   7  15       24.61       17.06     12.70 o
  -1   7  15      213.32      214.45     17.44 o
   0   7  15      669.01      651.96     27.23 o
   1   7  15      217.96      216.25     17.35 o
   2   7  15       25.16       30.77     11.82 o
   3   7  15      466.81      491.19     26.37 o
   4   7  15       48.90       21.08     17.56 o
   5   7  15      122.61       99.27     19.03 o
   6   7  15       28.01      -34.27     22.98 o
  -6   8  15       35.42       45.00     34.74 o
  -5   8  15      474.01      603.53     76.98 o
  -4   8  15      526.97      549.43     64.70 o
  -3   8  15      276.38      307.34     41.81 o
  -2   8  15      147.56      159.71     17.25 o
  -1   8  15      560.40      539.29     27.86 o
   0   8  15       52.89       69.86     16.56 o
   1   8  15      568.00      551.46     22.15 o
   2   8  15      143.28      148.52     14.20 o
   3   8  15      277.08      279.10     21.49 o
   4   8  15      531.22      524.76     31.46 o
   5   8  15      475.80      477.25     30.24 o
   6   8  15       35.29       45.73     26.54 o
  -6   9  15       93.83      128.75     40.80 o
  -5   9  15       23.11       47.86     49.22 o
  -4   9  15      255.18      290.82     57.96 o
  -3   9  15      510.71      513.92     48.84 o
  -2   9  15      437.83      477.38     23.98 o
  -1   9  15      171.86      179.07     19.82 o
   0   9  15      352.38      372.23     19.98 o
   1   9  15      167.80      177.74     15.05 o
   2   9  15      439.01      407.89     33.45 o
   3   9  15      517.95      511.43     27.61 o
   4   9  15      249.71      275.21     25.28 o
   5   9  15       23.29       35.10     19.69 o
   6   9  15       96.68       68.69     28.65 o
  -5  10  15       57.31       32.71     51.16 o
  -4  10  15      211.79      216.57     40.50 o
  -3  10  15      121.91      100.78     34.89 o
  -2  10  15       85.45       92.48     16.50 o
  -1  10  15      421.30      417.97     26.27 o
   0  10  15        3.71        1.71     19.48 o
   1  10  15      429.18      449.59     24.52 o
   2  10  15       89.54       73.32     16.38 o
   3  10  15      121.14      118.15     19.09 o
   4  10  15      212.73      217.18     24.48 o
   5  10  15       62.97       52.02     21.24 o
  -5  11  15       63.81       95.72     56.21 o
  -4  11  15       98.30      134.28     38.11 o
  -3  11  15       32.59      -30.24     28.58 o
  -2  11  15       28.90       12.72     14.22 o
  -1  11  15      230.74      238.93     22.01 o
   0  11  15      550.22      572.37     29.91 o
   1  11  15      233.87      212.35     23.79 o
   2  11  15       30.61       43.05     16.38 o
   3  11  15       33.03       46.73     17.63 o
   4  11  15      101.87       74.74     19.74 o
   5  11  15       63.81       43.26     22.34 o
  -5  12  15      396.59      567.61     81.64 o
  -4  12  15       59.00       38.65     38.10 o
  -3  12  15       27.98      -13.02     57.28 o
  -2  12  15      310.80      285.55     23.55 o
  -1  12  15      121.08      160.04     22.39 o
   0  12  15      394.98      417.88     30.60 o
   1  12  15      121.39      158.45     28.28 o
   2  12  15      314.59      276.87     32.28 o
   3  12  15       27.94       10.79     19.77 o
   4  12  15       57.90       46.90     19.40 o
   5  12  15      391.80      359.88     45.29 o
  -4  13  15      157.97      138.44     43.25 o
  -3  13  15      132.65      174.57     38.91 o
  -2  13  15      210.61      175.41     41.26 o
  -1  13  15       15.79       -3.42     21.74 o
   0  13  15     2039.93     1980.29     99.68 o
   1  13  15       16.02       17.11     24.40 o
   2  13  15      211.41      218.77     30.97 o
   3  13  15      133.64       68.19     34.85 o
   4  13  15      159.12      147.85     25.41 o
  -4  14  15        9.79       27.90     44.51 o
  -3  14  15        8.25       49.58     34.14 o
  -2  14  15       86.03       76.30     35.89 o
  -1  14  15      321.73      315.72     44.95 o
   0  14  15        4.89        2.53     20.52 o
   1  14  15      335.39      334.87     36.40 o
   2  14  15       86.15      102.80     27.81 o
   3  14  15        8.75        2.31     21.04 o
   4  14  15        9.99      -31.88     21.58 o
  -3  15  15       41.78       73.74     39.38 o
  -2  15  15       16.08      -14.95     52.13 o
  -1  15  15        6.85      -23.53     27.44 o
   0  15  15       53.38       23.22     23.47 o
   1  15  15        6.65      -15.17     44.61 o
   2  15  15       14.80       -5.33     29.99 o
   3  15  15       41.75       31.61     28.83 o
  -3  16  15       88.85       56.08    106.69 o
  -2  16  15       27.05       18.15     53.30 o
  -1  16  15      237.86      260.80     77.66 o
   0  16  15       11.08       -1.39     57.86 o
   1  16  15      228.84      227.88     30.98 o
   2  16  15       27.20       34.14     39.80 o
   3  16  15       90.36       75.92     40.04 o
  -2  17  15        4.62      -30.87     53.20 o
  -1  17  15       28.60       -8.57     47.86 o
   0  17  15      276.10      296.00     42.32 o
   1  17  15       27.62       59.90     44.27 o
   2  17  15        5.07       35.10     34.51 o
  -1  18  15       66.88      104.10     27.59 o
   0  18  15       50.36       54.21     32.44 o
   1  18  15       65.11       20.00     46.21 o
   0   0  16      178.83      139.57     22.33 o
   1   0  16      188.19      198.85     16.84 o
   2   0  16      957.92      969.40     37.37 o
   3   0  16       68.64       90.89     24.16 o
   4   0  16      151.70      223.08     47.18 o
   5   0  16       33.03       65.10     32.62 o
   6   0  16        5.84      -30.29     29.07 o
  -6   1  16       37.00       -1.43     30.48 o
  -5   1  16       81.68       95.29     32.12 o
  -4   1  16       38.33       50.67     38.25 o
  -3   1  16      102.93       86.29     17.20 o
  -2   1  16      151.83      159.67     16.11 o
  -1   1  16     1114.96     1084.22     36.47 o
   0   1  16     1075.79     1149.86     46.45 o
   1   1  16     1119.20     1152.88     38.16 o
   2   1  16      152.36      166.97     13.09 o
   3   1  16      104.72      121.64     14.90 o
   4   1  16       39.39       53.34     17.54 o
   5   1  16       83.37       88.25     44.56 o
   6   1  16       36.92       77.93     31.96 o
  -6   2  16       22.74      -11.94     31.90 o
  -5   2  16       12.02       19.21     35.19 o
  -4   2  16      231.75      260.94     49.22 o
  -3   2  16      194.23      167.46     18.25 o
  -2   2  16      209.87      214.46     17.63 o
  -1   2  16       57.82       27.33     13.45 o
   0   2  16     1445.47     1396.56     42.50 o
   1   2  16       61.21       59.51     11.68 o
   2   2  16      208.09      191.48     14.10 o
   3   2  16      193.29      171.49     16.58 o
   4   2  16      230.29      257.03     17.76 o
   5   2  16       13.46        1.01     27.84 o
   6   2  16       23.09       16.13     28.72 o
  -6   3  16      196.63      239.93     42.52 o
  -5   3  16      517.77      530.55     49.52 o
  -4   3  16      120.20      107.17     40.87 o
  -3   3  16       99.36       92.67     27.77 o
  -2   3  16      515.51      500.40     23.66 o
  -1   3  16      132.54      120.60     15.68 o
   0   3  16       35.40       43.33     13.42 o
   1   3  16      131.78      129.31     13.56 o
   2   3  16      518.04      491.98     21.68 o
   3   3  16      102.03      104.63     16.55 o
   4   3  16      122.44      108.24     18.09 o
   5   3  16      523.31      420.91     44.80 o
   6   3  16      200.19      230.59     55.77 o
  -6   4  16      237.66      350.57     76.21 o
  -5   4  16      307.17      331.32     59.02 o
  -4   4  16       80.34      105.43     45.04 o
  -3   4  16       78.76       59.43     12.87 o
  -2   4  16       98.54       89.73     14.49 o
  -1   4  16      532.81      538.06     24.68 o
   0   4  16      471.06      467.91     22.99 o
   1   4  16      535.68      540.94     22.05 o
   2   4  16      101.15       91.57     12.80 o
   3   4  16       81.06       59.36     16.30 o
   4   4  16       85.60       69.44     17.05 o
   5   4  16      309.27      305.89     45.24 o
   6   4  16      235.32      216.49     39.24 o
  -6   5  16       85.99       44.44     35.10 o
  -5   5  16      122.98       30.87     43.20 o
  -4   5  16      194.71      254.73     53.88 o
  -3   5  16       19.47        5.80     13.48 o
  -2   5  16      101.00       91.49     14.72 o
  -1   5  16      239.63      247.34     18.57 o
   0   5  16      449.46      506.56     37.23 o
   1   5  16      235.73      267.16     18.47 o
   2   5  16       96.41      110.73     16.05 o
   3   5  16       18.33       12.73     14.36 o
   4   5  16      200.14      219.86     21.92 o
   5   5  16      117.07      102.31     24.83 o
   6   5  16       85.39       94.66     33.54 o
  -6   6  16      105.89      175.20     42.98 o
  -5   6  16      227.81      329.09     61.06 o
  -4   6  16      265.87      312.30     57.28 o
  -3   6  16      161.72      183.72     29.05 o
  -2   6  16      169.72      157.69     16.05 o
  -1   6  16       36.44       22.10     20.06 o
   0   6  16      372.58      377.06     21.75 o
   1   6  16       38.98       48.94     14.00 o
   2   6  16      174.55      161.52     16.03 o
   3   6  16      158.45      148.73     20.69 o
   4   6  16      267.74      257.43     24.33 o
   5   6  16      229.86      248.62     22.52 o
   6   6  16      104.55      181.33     44.12 o
  -6   7  16       44.36       57.22     38.45 o
  -5   7  16      208.69      296.86     63.00 o
  -4   7  16      152.30       49.80     44.36 o
  -3   7  16       78.05       30.58     34.32 o
  -2   7  16       70.34       87.08     19.18 o
  -1   7  16       45.03       63.21     16.61 o
   0   7  16       45.17       26.30     17.29 o
   1   7  16       48.47       59.71     14.18 o
   2   7  16       72.68       47.05     12.83 o
   3   7  16       75.65       68.95     16.95 o
   4   7  16      155.69      167.83     31.21 o
   5   7  16      207.04      248.43     28.18 o
   6   7  16       44.04       48.90     26.45 o
  -6   8  16       59.70       95.62     58.83 o
  -5   8  16       84.82      113.19     53.10 o
  -4   8  16      157.18      157.38     39.47 o
  -3   8  16       75.52       91.64     32.85 o
  -2   8  16      351.57      309.40     25.89 o
  -1   8  16      232.40      262.35     21.97 o
   0   8  16       54.87       54.70     14.69 o
   1   8  16      233.67      237.55     19.87 o
   2   8  16      345.19      325.45     21.33 o
   3   8  16       73.36       82.52     25.66 o
   4   8  16      157.28      189.50     36.19 o
   5   8  16       84.01       76.07     20.35 o
   6   8  16       58.72       87.95     69.41 o
  -5   9  16      136.94      140.28     54.27 o
  -4   9  16      175.32      240.25     41.91 o
  -3   9  16        3.47       21.02     30.73 o
  -2   9  16      120.35      123.04     20.69 o
  -1   9  16       84.89      100.05     17.92 o
   0   9  16      104.93      102.37     17.88 o
   1   9  16       80.39       63.00     14.13 o
   2   9  16      117.54      130.58     15.08 o
   3   9  16        3.37        8.80     15.54 o
   4   9  16      175.99      171.21     23.59 o
   5   9  16      135.21      175.20     35.37 o
  -5  10  16       18.08       31.84     49.41 o
  -4  10  16      117.94       63.76     56.64 o
  -3  10  16      366.10      373.23     47.63 o
  -2  10  16       53.17       28.47     20.03 o
  -1  10  16      168.80      180.16     20.70 o
   0  10  16        0.13       -7.44     15.35 o
   1  10  16      168.86      162.87     19.37 o
   2  10  16       50.31       37.23     17.29 o
   3  10  16      356.95      356.39     24.66 o
   4  10  16      115.30      109.52     22.11 o
   5  10  16       17.47       36.26     21.38 o
  -5  11  16       28.30       31.16     50.97 o
  -4  11  16      261.23      299.64     87.18 o
  -3  11  16      130.37       96.80     57.96 o
  -2  11  16      582.86      557.12     55.74 o
  -1  11  16      398.61      490.06     28.51 o
   0  11  16       11.39       25.43     23.26 o
   1  11  16      397.07      432.53     30.32 o
   2  11  16      584.22      582.24     34.27 o
   3  11  16      126.76      165.58     20.74 o
   4  11  16      253.43      246.97     27.11 o
   5  11  16       29.60        0.39     26.45 o
  -4  12  16      119.60      137.04     42.61 o
  -3  12  16     1177.26     1181.65    154.89 o
  -2  12  16      223.17      246.35     24.00 o
  -1  12  16      243.74      265.53     25.99 o
   0  12  16      137.95      178.76     24.80 o
   1  12  16      242.00      216.43     28.02 o
   2  12  16      224.28      222.77     25.65 o
   3  12  16     1173.12     1117.21     57.61 o
   4  12  16      120.51      124.94     33.15 o
  -4  13  16      356.19      383.29     53.23 o
  -3  13  16      211.86      198.14     42.49 o
  -2  13  16      278.38      278.85     43.88 o
  -1  13  16      358.62      380.05     41.26 o
   0  13  16      150.48      124.99     23.90 o
   1  13  16      357.78      291.72     32.03 o
   2  13  16      272.74      295.78     34.53 o
   3  13  16      209.67      214.56     27.43 o
   4  13  16      353.39      340.75     31.27 o
  -4  14  16       58.43      -28.58     34.92 o
  -3  14  16      106.30      101.39     39.51 o
  -2  14  16       88.73       86.94     37.17 o
  -1  14  16       63.91       43.20     29.48 o
   0  14  16      343.09      338.20     33.20 o
   1  14  16       63.15       51.63     34.57 o
   2  14  16       85.03       72.48     28.39 o
   3  14  16      103.94       96.31     25.47 o
   4  14  16       59.15       26.95     32.93 o
  -3  15  16        3.67       69.27     36.79 o
  -2  15  16       12.59        0.58     49.99 o
  -1  15  16       32.64       -4.68     28.82 o
   0  15  16       11.59       25.99     23.90 o
   1  15  16       31.49       59.11     27.85 o
   2  15  16       13.19       41.58     34.44 o
   3  15  16        4.08       -5.95     25.49 o
  -2  16  16       18.07        8.45     54.95 o
  -1  16  16       72.40       55.11     31.14 o
   0  16  16       82.62      104.42     43.83 o
   1  16  16       75.92       55.32     25.99 o
   2  16  16       19.77       41.73     34.26 o
  -1  17  16       24.03       43.97     30.74 o
   0  17  16       36.54       32.13     34.33 o
   1  17  16       25.68      -38.54     39.90 o
   1   0  17      193.65      208.99     17.60 o
   2   0  17     1837.56     1818.79     51.81 o
   3   0  17      231.46      276.83     26.85 o
   4   0  17       40.66       80.57     39.90 o
   5   0  17       47.07       87.64     37.96 o
   6   0  17      116.74       85.88     38.64 o
  -6   1  17      235.36      214.66     43.35 o
  -5   1  17      103.04       85.55     34.47 o
  -4   1  17      219.85      202.21     49.32 o
  -3   1  17      221.50      212.08     24.69 o
  -2   1  17      113.52       95.97     15.82 o
  -1   1  17      651.89      677.50     28.42 o
   0   1  17     1052.26     1037.34     35.79 o
   1   1  17      642.97      675.38     23.64 o
   2   1  17      121.83      152.51     13.32 o
   3   1  17      221.98      210.87     17.50 o
   4   1  17      217.26      214.03     24.65 o
   5   1  17      102.33      105.21     33.05 o
   6   1  17      237.71      275.65     54.56 o
  -6   2  17       21.54       40.62     34.32 o
  -5   2  17       62.71       95.12     35.10 o
  -4   2  17       63.44       82.81     41.94 o
  -3   2  17       69.76       76.49     20.69 o
  -2   2  17      467.70      463.96     22.91 o
  -1   2  17       50.79       37.33     14.11 o
   0   2  17       29.18       44.86     14.29 o
   1   2  17       50.09       69.04     12.01 o
   2   2  17      458.31      436.86     26.28 o
   3   2  17       71.27       63.53     15.44 o
   4   2  17       65.35       61.87     16.58 o
   5   2  17       63.36       17.38     29.33 o
   6   2  17       22.11       -2.06     32.11 o
  -6   3  17       42.38       78.73     54.99 o
  -5   3  17       54.17       87.76     45.72 o
  -4   3  17      147.35      104.45     44.27 o
  -3   3  17      299.07      312.07     22.45 o
  -2   3  17       28.87       42.55     14.21 o
  -1   3  17       65.89       68.56     18.59 o
   0   3  17      899.90      882.95     32.94 o
   1   3  17       68.66       57.48     12.70 o
   2   3  17       33.00       31.53     11.85 o
   3   3  17      296.51      291.27     21.97 o
   4   3  17      143.70      170.24     20.17 o
   5   3  17       53.57       42.21     45.24 o
   6   3  17       44.11       19.27     32.49 o
  -6   4  17       60.80       52.12     35.35 o
  -5   4  17       75.95      109.60     46.31 o
  -4   4  17      277.46      274.63     53.88 o
  -3   4  17      474.64      524.35     27.41 o
  -2   4  17      112.80      126.42     16.20 o
  -1   4  17      393.87      361.44     22.96 o
   0   4  17      682.01      685.80     28.39 o
   1   4  17      391.53      369.85     21.47 o
   2   4  17      116.14      118.79     14.96 o
   3   4  17      485.83      489.48     28.26 o
   4   4  17      275.68      280.68     34.90 o
   5   4  17       75.10      110.00     69.79 o
   6   4  17       60.61       32.23     32.65 o
  -6   5  17       37.42       37.69     62.86 o
  -5   5  17       86.70      165.61     53.68 o
  -4   5  17      275.30      255.12     54.07 o
  -3   5  17       62.94      103.24     14.82 o
  -2   5  17      233.68      259.27     19.16 o
  -1   5  17      231.04      231.82     21.56 o
   0   5  17      213.69      188.75     18.02 o
   1   5  17      238.21      241.61     20.12 o
   2   5  17      235.43      256.31     23.43 o
   3   5  17       59.27       28.10     15.99 o
   4   5  17      274.70      286.74     24.34 o
   5   5  17       89.73       77.84     25.64 o
   6   5  17       38.08      -19.33     50.09 o
  -6   6  17        3.99       38.86     36.64 o
  -5   6  17       33.07       27.47     48.25 o
  -4   6  17      169.01      264.54     57.86 o
  -3   6  17      207.68      177.34     36.65 o
  -2   6  17      136.69      133.26     18.29 o
  -1   6  17      709.51      675.90     30.71 o
   0   6  17      409.54      434.23     25.79 o
   1   6  17      711.25      628.88     27.50 o
   2   6  17      135.13      122.78     15.75 o
   3   6  17      205.14      214.16     20.20 o
   4   6  17      170.62      233.56     23.85 o
   5   6  17       34.00       26.36     16.95 o
   6   6  17        3.78       38.26     35.74 o
  -5   7  17       98.72      151.63     52.81 o
  -4   7  17       82.48      175.13     53.39 o
  -3   7  17      136.74      118.30     35.60 o
  -2   7  17      273.17      287.43     22.88 o
  -1   7  17       42.35       45.61     14.79 o
   0   7  17        7.34       16.31     14.81 o
   1   7  17       42.93       57.47     15.43 o
   2   7  17      273.06      295.34     18.30 o
   3   7  17      137.76      148.48     19.16 o
   4   7  17       78.86       85.80     22.76 o
   5   7  17      102.00      109.98     21.27 o
  -5   8  17      428.37      678.37     81.35 o
  -4   8  17       71.21      151.15     49.22 o
  -3   8  17      288.44      323.18     71.35 o
  -2   8  17      835.77      837.43     40.54 o
  -1   8  17      258.93      264.16     19.92 o
   0   8  17      409.48      409.13     23.59 o
   1   8  17      262.93      214.47     20.41 o
   2   8  17      831.20      851.09     51.01 o
   3   8  17      281.10      250.47     22.23 o
   4   8  17       71.98       71.36     21.24 o
   5   8  17      426.40      372.28     47.31 o
  -5   9  17       12.27      -53.49     45.72 o
  -4   9  17      295.96      290.75     67.03 o
  -3   9  17       88.29       93.08     35.12 o
  -2   9  17       88.49       85.86     20.00 o
  -1   9  17      501.77      494.46     25.26 o
   0   9  17       33.76       31.40     15.16 o
   1   9  17      494.29      476.66     24.16 o
   2   9  17       86.10       92.40     14.98 o
   3   9  17       91.20       79.72     18.28 o
   4   9  17      296.04      269.42     26.73 o
   5   9  17       13.46       41.29     21.40 o
  -5  10  17       47.64        7.67     51.94 o
  -4  10  17      111.97      140.72     77.37 o
  -3  10  17       19.21       30.88     34.42 o
  -2  10  17      359.77      352.12     38.09 o
  -1  10  17      126.47      147.24     21.59 o
   0  10  17      324.95      351.03     26.87 o
   1  10  17      131.19      100.80     18.41 o
   2  10  17      360.54      361.43     24.79 o
   3  10  17       20.81      -10.17     16.70 o
   4  10  17      112.49       90.94     23.12 o
   5  10  17       46.31       66.89     22.56 o
  -4  11  17        0.78      -35.66     34.32 o
  -3  11  17        5.56      -22.92     32.70 o
  -2  11  17        9.61       -7.73     20.24 o
  -1  11  17      645.17      686.12     34.01 o
   0  11  17       14.11       21.68     18.89 o
   1  11  17      636.62      635.37     39.96 o
   2  11  17       10.29       -5.59     18.67 o
   3  11  17        5.59        1.94     19.03 o
   4  11  17        1.21       12.55     21.24 o
  -4  12  17      283.48      289.24     50.61 o
  -3  12  17      162.10      136.76     41.15 o
  -2  12  17       56.81       70.10     32.27 o
  -1  12  17       48.72       45.02     20.52 o
   0  12  17      707.38      785.83     41.57 o
   1  12  17       51.64       72.00     24.31 o
   2  12  17       56.51       55.21     25.24 o
   3  12  17      162.44      146.12     24.94 o
   4  12  17      279.20      294.84     69.72 o
  -4  13  17      173.97      161.42     48.20 o
  -3  13  17       16.41       24.77     36.06 o
  -2  13  17      334.14      258.31     55.43 o
  -1  13  17       23.02       -6.93     29.23 o
   0  13  17      964.84      994.48     85.49 o
   1  13  17       24.08       32.34     26.06 o
   2  13  17      337.81      326.93     29.73 o
   3  13  17       16.03       52.68     23.34 o
   4  13  17      172.93      135.21     25.97 o
  -3  14  17      257.13      257.77     49.44 o
  -2  14  17      217.62      100.47     59.51 o
  -1  14  17      460.25      504.28     93.58 o
   0  14  17       26.25       34.87     23.89 o
   1  14  17      462.67      457.12     37.36 o
   2  14  17      221.32      190.51     27.48 o
   3  14  17      255.61      256.15     34.57 o
  -3  15  17       42.08       -2.86     53.00 o
  -2  15  17      119.31      175.03     64.65 o
  -1  15  17       94.37       51.53     33.21 o
   0  15  17        0.33      -22.77     30.77 o
   1  15  17      100.46      106.52     29.34 o
   2  15  17      119.16      112.59     32.80 o
   3  15  17       41.45       58.64     25.49 o
  -2  16  17       28.26       10.78     57.08 o
  -1  16  17      230.74      305.96    119.02 o
   0  16  17      226.94      247.16     41.83 o
   1  16  17      228.13      197.81     31.07 o
   2  16  17       27.39        9.32     33.57 o
   0  17  17      238.01      234.96     41.78 o
   0   0  18      136.65      102.53     24.12 o
   1   0  18     1413.98     1431.18     44.68 o
   2   0  18      218.65      247.29     19.51 o
   3   0  18      129.08      145.49     24.01 o
   4   0  18      228.86      177.78     21.97 o
   5   0  18      384.99      384.92     47.33 o
   6   0  18       88.79      105.87     39.50 o
  -6   1  18       84.89      108.57     39.65 o
  -5   1  18       86.98      113.64     36.60 o
  -4   1  18      265.64      229.20     49.80 o
  -3   1  18      662.44      674.02     40.35 o
  -2   1  18      210.82      203.67     18.69 o
  -1   1  18      875.64      821.56     32.23 o
   0   1  18     3012.41     3086.31    101.12 o
   1   1  18      882.50      904.80     49.21 o
   2   1  18      206.03      185.21     24.89 o
   3   1  18      659.22      677.26     68.88 o
   4   1  18      269.23      254.48     28.59 o
   5   1  18       85.40      130.56     67.42 o
   6   1  18       85.60       74.44     36.76 o
  -6   2  18       66.57       61.98     55.19 o
  -5   2  18      149.46      201.78     46.55 o
  -4   2  18       83.04      103.48     44.75 o
  -3   2  18       42.88       45.82     20.53 o
  -2   2  18      729.41      778.79     32.94 o
  -1   2  18      437.46      430.20     23.44 o
   0   2  18      310.27      294.10     20.42 o
   1   2  18      431.41      465.29     20.07 o
   2   2  18      729.71      767.77     31.25 o
   3   2  18       42.67       45.28     21.38 o
   4   2  18       81.28       93.06     23.74 o
   5   2  18      157.16      116.52     55.67 o
   6   2  18       67.77       76.67     36.92 o
  -6   3  18       77.22       25.42     35.82 o
  -5   3  18       86.33      204.15     52.52 o
  -4   3  18       38.86       13.11     38.25 o
  -3   3  18        7.26       -4.38     31.92 o
  -2   3  18      111.17       72.25     16.12 o
  -1   3  18       13.76       -1.69     13.76 o
   0   3  18      394.95      441.98     23.64 o
   1   3  18       13.99       24.66     11.87 o
   2   3  18      114.69       99.43     14.37 o
   3   3  18        7.52      -10.41     15.28 o
   4   3  18       40.35       54.73     22.12 o
   5   3  18       84.66       93.41     36.67 o
   6   3  18       82.08      125.75     38.79 o
  -6   4  18      378.03      450.53     85.04 o
  -5   4  18       53.75        0.78     44.85 o
  -4   4  18      504.65      481.21     67.47 o
  -3   4  18      405.36      468.07     43.54 o
  -2   4  18       10.56        9.51     13.93 o
  -1   4  18        1.72       15.48     14.18 o
   0   4  18       79.55       92.62     15.70 o
   1   4  18        2.23       -6.34     11.84 o
   2   4  18        9.93        2.38     15.74 o
   3   4  18      401.29      359.60     25.71 o
   4   4  18      510.94      501.68     30.04 o
   5   4  18       55.19       17.47     31.46 o
   6   4  18      375.81      429.47     81.64 o
  -5   5  18       59.70       78.54     47.37 o
  -4   5  18      293.21      321.33     59.02 o
  -3   5  18      191.59      153.15     21.41 o
  -2   5  18      251.55      251.37     25.76 o
  -1   5  18      125.00      106.15     17.03 o
   0   5  18      140.38      130.94     16.98 o
   1   5  18      121.62      132.60     15.49 o
   2   5  18      256.15      295.20     19.34 o
   3   5  18      191.50      213.62     31.07 o
   4   5  18      289.87      306.51     26.14 o
   5   5  18       58.57       84.08     33.63 o
  -5   6  18      377.12      373.65     69.02 o
  -4   6  18       59.22       36.40     43.49 o
  -3   6  18       85.82       68.51     22.69 o
  -2   6  18      574.20      587.64     32.94 o
  -1   6  18       41.16       13.16     14.61 o
   0   6  18       11.85        4.99     14.65 o
   1   6  18       38.11        0.45     13.96 o
   2   6  18      583.23      536.08     28.68 o
   3   6  18       86.06       80.23     17.64 o
   4   6  18       56.58       78.08     20.68 o
   5   6  18      378.84      381.91     26.89 o
  -5   7  18       96.00      118.73     57.96 o
  -4   7  18      353.98      436.56     68.44 o
  -3   7  18      676.55      686.55     58.47 o
  -2   7  18       11.47       -8.54     21.97 o
  -1   7  18      276.70      294.41     21.13 o
   0   7  18      278.73      303.32     22.24 o
   1   7  18      284.24      270.38     22.49 o
   2   7  18       10.78       10.52     16.08 o
   3   7  18      681.69      687.43     32.65 o
   4   7  18      356.00      394.20     34.92 o
   5   7  18       95.21      122.57     26.06 o
  -5   8  18      210.21      178.52     63.20 o
  -4   8  18      219.01      306.08     63.49 o
  -3   8  18       47.67       37.16     31.87 o
  -2   8  18      186.41      210.33     22.09 o
  -1   8  18      218.55      233.62     19.92 o
   0   8  18        9.87        4.40     14.72 o
   1   8  18      213.60      225.56     22.00 o
   2   8  18      193.66      180.60     18.02 o
   3   8  18       48.98        6.11     16.50 o
   4   8  18      221.13      203.18     32.97 o
   5   8  18      209.50      208.70     25.97 o
  -5   9  18       94.39       99.99     54.75 o
  -4   9  18       50.68        9.22     47.08 o
  -3   9  18      122.92      178.32    101.88 o
  -2   9  18      436.38      478.86     31.67 o
  -1   9  18      124.48      124.38     17.65 o
   0   9  18        0.31        6.42     14.74 o
   1   9  18      123.41      156.65     18.89 o
   2   9  18      431.47      399.93     22.25 o
   3   9  18      130.44       79.20     19.23 o
   4   9  18       48.69        4.96     31.81 o
   5   9  18       95.54       75.59     27.41 o
  -4  10  18      676.27      683.16     63.24 o
  -3  10  18      267.20      230.87     49.56 o
  -2  10  18       70.02       48.85     24.00 o
  -1  10  18        3.30      -28.13     16.83 o
   0  10  18       81.57       50.89     18.24 o
   1  10  18        2.78       -0.25     15.93 o
   2  10  18       71.82       77.63     15.54 o
   3  10  18      263.91      214.21     31.58 o
   4  10  18      673.43      662.62     55.68 o
  -4  11  18       13.06      -18.53     40.24 o
  -3  11  18      191.35      268.69     45.60 o
  -2  11  18      305.09      341.49     30.82 o
  -1  11  18      264.64      304.67     30.13 o
   0  11  18       10.10       20.73     17.76 o
   1  11  18      265.85      206.52     24.40 o
   2  11  18      304.25      292.83     33.80 o
   3  11  18      185.34      187.26     25.80 o
   4  11  18       12.25       11.35     24.86 o
  -4  12  18      141.56      118.28     56.11 o
  -3  12  18      410.17      430.76     53.87 o
  -2  12  18      556.20      604.79     41.19 o
  -1  12  18      146.71      155.23     25.63 o
   0  12  18        9.80       21.01     21.96 o
   1  12  18      146.58      143.94     23.29 o
   2  12  18      560.85      588.36     63.00 o
   3  12  18      406.44      442.59     67.93 o
   4  12  18      140.98      160.41     42.36 o
  -3  13  18      443.17      441.49     62.47 o
  -2  13  18      116.41       95.60     72.03 o
  -1  13  18      104.37      101.19     40.97 o
   0  13  18      579.86      596.84     38.60 o
   1  13  18      107.05       88.21     22.23 o
   2  13  18      114.45       77.44     23.58 o
   3  13  18      441.56      424.49     47.50 o
  -3  14  18       13.97       13.52     37.46 o
  -2  14  18      247.68      198.91     68.25 o
  -1  14  18      270.27      253.77     41.22 o
   0  14  18      491.87      490.44     40.52 o
   1  14  18      268.65      246.68     32.63 o
   2  14  18      246.38      230.20     29.05 o
   3  14  18       14.29        6.82     23.46 o
  -2  15  18       87.39      165.13     67.66 o
  -1  15  18      541.14      567.25     51.15 o
   0  15  18       73.76       87.52     63.15 o
   1  15  18      542.71      564.83     47.73 o
   2  15  18       87.45       85.93     26.08 o
  -1  16  18      125.45      134.03     34.47 o
   0  16  18        7.75       27.41     34.49 o
   1  16  18      126.22       45.58     35.58 o
   1   0  19      499.24      526.04     26.35 o
   2   0  19      180.97      179.21     18.63 o
   3   0  19       66.61       98.57     27.75 o
   4   0  19        2.76        5.32     18.81 o
   5   0  19       17.45       69.36     35.75 o
  -5   1  19       15.25       38.33     35.34 o
  -4   1  19       86.76       30.77     44.36 o
  -3   1  19       79.95       69.40     22.98 o
  -2   1  19       12.28       24.69     14.83 o
  -1   1  19       61.02       65.91     15.49 o
   0   1  19       11.02       17.29     14.59 o
   1   1  19       60.76       49.33     15.72 o
   2   1  19       10.32       12.16     19.63 o
   3   1  19       79.23       64.59     26.82 o
   4   1  19       89.43       85.30     24.62 o
   5   1  19       15.57       94.69     37.50 o
  -5   2  19       54.78       87.10     72.52 o
  -4   2  19       42.26       77.37     44.27 o
  -3   2  19      557.58      580.31     38.30 o
  -2   2  19       45.58       18.19     14.86 o
  -1   2  19       39.26       40.28     15.02 o
   0   2  19       89.64       61.43     15.80 o
   1   2  19       35.59       28.19     14.85 o
   2   2  19       46.25       28.71     17.16 o
   3   2  19      572.94      542.59     64.02 o
   4   2  19       41.14       21.64     30.48 o
   5   2  19       54.30       67.66     36.18 o
  -5   3  19       41.02      120.76     52.71 o
  -4   3  19      293.06      328.12     61.16 o
  -3   3  19       47.14       58.75     22.00 o
  -2   3  19      272.90      301.35     21.21 o
  -1   3  19      176.13      153.33     18.05 o
   0   3  19        0.01        5.32     14.37 o
   1   3  19      177.66      186.95     18.49 o
   2   3  19      275.63      253.81     24.87 o
   3   3  19       47.72       77.86     22.54 o
   4   3  19      287.87      294.30     30.21 o
   5   3  19       41.99       29.21     34.07 o
  -5   4  19       31.86       43.78     46.99 o
  -4   4  19      353.46      418.01     67.27 o
  -3   4  19      684.83      778.86     42.79 o
  -2   4  19      214.10      198.67     21.85 o
  -1   4  19       78.77       79.35     16.38 o
   0   4  19      144.85      177.47     18.58 o
   1   4  19       78.95       80.05     14.21 o
   2   4  19      213.40      202.04     18.07 o
   3   4  19      683.48      613.21     40.39 o
   4   4  19      352.25      396.80     34.06 o
   5   4  19       31.38      -14.44     46.79 o
  -5   5  19       75.42       41.06     48.15 o
  -4   5  19      691.15      849.13     87.27 o
  -3   5  19      417.43      438.02     40.64 o
  -2   5  19      257.63      293.95     24.48 o
  -1   5  19       25.00       25.97     15.58 o
   0   5  19       29.35       23.17     16.60 o
   1   5  19       27.11       15.07     13.26 o
   2   5  19      261.80      290.31     20.41 o
   3   5  19      420.24      421.29     26.19 o
   4   5  19      692.12      720.92     45.94 o
   5   5  19       75.28       43.18     51.35 o
  -5   6  19       16.70      -54.75     43.78 o
  -4   6  19      142.36      176.49     54.56 o
  -3   6  19      237.20      277.90     25.24 o
  -2   6  19      108.87      125.12     20.08 o
  -1   6  19      276.61      263.95     21.12 o
   0   6  19      313.15      317.90     22.47 o
   1   6  19      278.75      260.50     20.29 o
   2   6  19      110.90      111.50     18.07 o
   3   6  19      237.36      225.22     21.56 o
   4   6  19      144.63      120.28     22.88 o
   5   6  19       17.22       -0.82     24.68 o
  -5   7  19      200.59      187.07     59.70 o
  -4   7  19      120.72       98.44     51.74 o
  -3   7  19      108.59      118.58     76.45 o
  -2   7  19      307.16      336.94     25.50 o
  -1   7  19       24.88       29.06     15.70 o
   0   7  19      799.16      800.91     36.69 o
   1   7  19       25.00        3.95     15.97 o
   2   7  19      310.09      322.03     25.89 o
   3   7  19      109.23       98.84     19.39 o
   4   7  19      123.41      145.88     24.32 o
   5   7  19      203.85      197.35     28.34 o
  -5   8  19        1.41      -14.56     48.93 o
  -4   8  19      222.15      240.07     59.99 o
  -3   8  19      341.87      246.48     42.34 o
  -2   8  19       33.95       66.98     24.33 o
  -1   8  19      237.11      256.64     24.91 o
   0   8  19      379.02      382.85     24.12 o
   1   8  19      239.03      244.47     22.85 o
   2   8  19       35.36       52.40     15.38 o
   3   8  19      347.25      326.11     25.25 o
   4   8  19      220.69      240.29     31.12 o
   5   8  19        1.47       17.31     21.98 o
  -4   9  19       48.24        7.57     49.61 o
  -3   9  19      282.99      334.08     46.68 o
  -2   9  19       89.81      127.97     23.62 o
  -1   9  19       46.39       60.92     19.46 o
   0   9  19       70.75       62.14     18.69 o
   1   9  19       49.44       40.96     18.13 o
   2   9  19       88.29       78.00     16.22 o
   3   9  19      281.76      285.43     25.15 o
   4   9  19       50.14       98.40     24.10 o
  -4  10  19      182.29      275.31     65.33 o
  -3  10  19       81.23       70.36     35.67 o
  -2  10  19       69.91       49.71     22.13 o
  -1  10  19       88.77       87.70     20.95 o
   0  10  19        0.40       21.98     17.12 o
   1  10  19       86.62       88.96     19.68 o
   2  10  19       70.81       73.35     16.66 o
   3  10  19       83.66       46.12     21.28 o
   4  10  19      177.29      155.52     26.40 o
  -4  11  19        5.87      -11.10     85.82 o
  -3  11  19        7.40       58.46     39.67 o
  -2  11  19       28.17        1.80     30.31 o
  -1  11  19       25.38       29.87     22.22 o
   0  11  19       55.79       29.53     18.74 o
   1  11  19       23.43       -4.34     19.66 o
   2  11  19       26.86       19.85     20.71 o
   3  11  19        7.22       -1.79     21.47 o
   4  11  19        5.49      -43.85     24.42 o
  -3  12  19        6.92      -34.07     67.57 o
  -2  12  19      115.67       94.40     38.50 o
  -1  12  19      222.84      225.36     28.80 o
   0  12  19      804.44      886.00     59.82 o
   1  12  19      221.41      211.42     26.20 o
   2  12  19      112.49      115.64     25.31 o
   3  12  19        7.07      -14.05     21.79 o
  -3  13  19       49.72       62.20     41.00 o
  -2  13  19      150.33       83.87     63.88 o
  -1  13  19      814.89      860.69     80.57 o
   0  13  19       16.84       17.36     22.88 o
   1  13  19      816.25      806.96     56.22 o
   2  13  19      149.25      112.28     26.33 o
   3  13  19       51.24       25.74     24.90 o
  -2  14  19      216.43      296.67     72.81 o
  -1  14  19       19.69       24.29     33.64 o
   0  14  19      669.77      722.64     48.44 o
   1  14  19       19.92       37.26     26.65 o
   2  14  19      217.25      159.68     41.48 o
  -1  15  19      100.34       59.41     35.40 o
   0  15  19        0.50       20.49     54.51 o
   1  15  19      104.07       89.01     25.02 o
   0   0  20      524.64      596.76     40.48 o
   1   0  20       74.38       73.51     16.91 o
   2   0  20       48.02       51.06     17.50 o
   3   0  20       40.84      -15.95     25.58 o
   4   0  20      143.02      140.33     39.02 o
   5   0  20      324.64      284.16    106.15 o
  -5   1  20       87.67       62.43     37.47 o
  -4   1  20      307.70      232.40     58.54 o
  -3   1  20       26.48       -0.23     22.24 o
  -2   1  20       74.68       34.21     18.68 o
  -1   1  20      586.08      534.43     27.49 o
   0   1  20        5.07       34.45     16.10 o
   1   1  20      574.99      588.70     34.72 o
   2   1  20       75.22      101.35     18.83 o
   3   1  20       26.30       29.76     26.50 o
   4   1  20      305.07      365.07     36.04 o
   5   1  20       85.47       50.84     36.94 o
  -5   2  20      390.67      304.34     64.17 o
  -4   2  20       15.56       57.28     46.89 o
  -3   2  20      150.44      192.72     30.21 o
  -2   2  20       22.42       11.95     15.41 o
  -1   2  20       44.84       51.30     16.23 o
   0   2  20      409.72      412.75     24.87 o
   1   2  20       45.20       52.61     16.31 o
   2   2  20       21.25       19.81     17.52 o
   3   2  20      150.69      242.49     56.45 o
   4   2  20       14.75        9.47     30.72 o
   5   2  20      389.25      365.36     49.93 o
  -5   3  20      105.59      120.86     54.56 o
  -4   3  20      275.67      269.87     61.06 o
  -3   3  20      126.41      142.10     25.68 o
  -2   3  20      161.46      156.78     23.83 o
  -1   3  20       68.98       77.56     17.09 o
   0   3  20       72.70       54.95     16.28 o
   1   3  20       66.75       50.62     16.64 o
   2   3  20      157.56      135.42     20.06 o
   3   3  20      123.45      110.24     30.99 o
   4   3  20      278.20      283.39     32.34 o
   5   3  20      104.41       42.50     34.86 o
  -5   4  20       10.30       92.61     53.78 o
  -4   4  20      189.57      196.19     57.47 o
  -3   4  20      234.03      259.34     29.16 o
  -2   4  20        4.77      -13.08     17.63 o
  -1   4  20      417.88      393.25     24.23 o
   0   4  20      227.27      243.14     24.70 o
   1   4  20      410.95      442.64     34.42 o
   2   4  20        4.16        1.63     16.44 o
   3   4  20      232.63      218.36     29.50 o
   4   4  20      185.98      179.79     30.18 o
   5   4  20       10.55       -5.97     33.20 o
  -5   5  20      148.23       93.97     55.92 o
  -4   5  20      110.52      153.09     54.65 o
  -3   5  20       28.62       11.97     32.47 o
  -2   5  20       27.16       30.51     18.64 o
  -1   5  20       65.42       75.85     17.25 o
   0   5  20      522.99      523.71     28.40 o
   1   5  20       69.08       64.91     19.72 o
   2   5  20       25.48       36.68     17.57 o
   3   5  20       30.41       32.31     20.67 o
   4   5  20      109.01      100.56     27.72 o
   5   5  20      146.70      119.14     40.76 o
  -5   6  20       65.87       94.36     56.50 o
  -4   6  20      126.67      132.02     52.71 o
  -3   6  20      185.24      179.79     41.23 o
  -2   6  20      176.18      204.78     24.13 o
  -1   6  20      595.28      565.16     28.55 o
   0   6  20        3.64        6.45     15.38 o
   1   6  20      600.77      610.47     40.48 o
   2   6  20      182.25      174.02     20.29 o
   3   6  20      180.53      162.79     25.77 o
   4   6  20      130.16      113.46     29.17 o
   5   6  20       62.17       97.09     33.22 o
  -4   7  20       31.49       13.98     46.40 o
  -3   7  20      211.02      160.58     41.45 o
  -2   7  20        7.02       19.79     18.54 o
  -1   7  20      191.05      214.51     20.49 o
   0   7  20      977.57     1044.23     38.71 o
   1   7  20      196.86      181.43     19.98 o
   2   7  20        6.26      -26.43     15.40 o
   3   7  20      215.15      232.23     26.79 o
   4   7  20       30.52        8.78     30.06 o
  -4   8  20       93.66       90.67     51.74 o
  -3   8  20      140.56      136.23     41.30 o
  -2   8  20      337.69      317.41     26.33 o
  -1   8  20       15.44       19.51     16.20 o
   0   8  20      254.37      290.08     30.80 o
   1   8  20       13.82       24.97     17.13 o
   2   8  20      343.25      322.56     22.02 o
   3   8  20      144.81      134.44     21.25 o
   4   8  20       96.60       62.57     29.30 o
  -4   9  20      171.75      190.85     60.09 o
  -3   9  20       86.81       79.03     38.81 o
  -2   9  20      104.56      106.65     36.48 o
  -1   9  20      148.12      159.26     22.54 o
   0   9  20       23.78       30.60     18.87 o
   1   9  20      147.56      124.26     23.76 o
   2   9  20      107.90       68.25     18.15 o
   3   9  20       87.10       54.34     20.53 o
   4   9  20      177.26      180.11     27.56 o
  -4  10  20      107.78       76.50     52.13 o
  -3  10  20      163.48      215.68     45.48 o
  -2  10  20      233.47      290.27     29.40 o
  -1  10  20      148.77      156.70     27.68 o
   0  10  20        3.77       28.09     18.41 o
   1  10  20      147.24      157.74     21.73 o
   2  10  20      233.34      189.04     20.80 o
   3  10  20      168.89      153.59     28.96 o
   4  10  20      107.24      114.22     34.17 o
  -3  11  20      343.09      254.17     47.42 o
  -2  11  20      425.09      466.26     87.52 o
  -1  11  20       29.22       46.03     23.96 o
   0  11  20       22.22       11.18     22.96 o
   1  11  20       29.97       19.05     21.23 o
   2  11  20      432.65      427.61     33.36 o
   3  11  20      341.72      313.52     35.07 o
  -3  12  20      477.78      467.82     68.97 o
  -2  12  20      246.87      285.80     38.01 o
  -1  12  20      298.10      313.27     34.69 o
   0  12  20       33.65       17.45     19.71 o
   1  12  20      300.26      312.00     44.08 o
   2  12  20      241.81      199.07     31.79 o
   3  12  20      483.55      406.17     35.44 o
  -2  13  20      153.36      102.80     60.77 o
  -1  13  20      194.75      140.36     37.98 o
   0  13  20       17.42      -11.04     23.29 o
   1  13  20      189.10      211.54     33.43 o
   2  13  20      154.57      125.16     27.63 o
  -1  14  20       70.64       43.99     51.26 o
   0  14  20      144.46      115.14     31.05 o
   1  14  20       72.43       62.53     23.70 o
   1   0  21      162.75      181.55     20.44 o
   2   0  21      123.31      104.36     20.00 o
   3   0  21       22.43       50.90     29.61 o
   4   0  21       41.36       33.97     24.04 o
   5   0  21       31.23       31.55     71.11 o
  -5   1  21       30.93       26.85     37.72 o
  -4   1  21       10.68      -29.32     43.20 o
  -3   1  21       50.82       48.83     43.68 o
  -2   1  21       98.15      104.76     20.11 o
  -1   1  21      367.00      365.65     24.57 o
   0   1  21       34.91       41.76     17.05 o
   1   1  21      366.73      330.38     24.12 o
   2   1  21       93.71       69.68     19.36 o
   3   1  21       52.71       67.98     69.60 o
   4   1  21       11.24        9.59     26.53 o
   5   1  21       31.26       47.34     38.51 o
  -5   2  21      356.40      270.07     65.33 o
  -4   2  21      145.37      219.78     58.15 o
  -3   2  21       52.00       57.58     24.80 o
  -2   2  21      104.57       96.66     19.67 o
  -1   2  21       15.56       13.88     15.77 o
   0   2  21      124.71      137.83     18.91 o
   1   2  21       14.58      -15.59     15.99 o
   2   2  21      104.67      118.85     20.75 o
   3   2  21       51.52        9.62     28.30 o
   4   2  21      146.61      108.70     53.20 o
   5   2  21      358.03      340.51     50.35 o
  -5   3  21       10.74       12.52     47.28 o
  -4   3  21      104.17      103.39     51.55 o
  -3   3  21      356.18      390.05     33.83 o
  -2   3  21      277.23      316.23     28.70 o
  -1   3  21      243.99      270.84     22.14 o
   0   3  21       25.94       30.49     16.78 o
   1   3  21      247.64      248.27     22.00 o
   2   3  21      280.18      325.77     26.54 o
   3   3  21      349.18      317.01     40.63 o
   4   3  21      103.82      102.27     27.78 o
   5   3  21       10.34       15.87     46.40 o
  -4   4  21      125.22      104.84     53.30 o
  -3   4  21       56.24       44.05     23.36 o
  -2   4  21      334.99      364.11     29.64 o
  -1   4  21       50.86       31.94     17.76 o
   0   4  21       67.57       53.90     17.11 o
   1   4  21       51.35       47.75     17.90 o
   2   4  21      331.42      313.22     25.94 o
   3   4  21       55.74       52.26     36.16 o
   4   4  21      125.39      128.08     29.19 o
  -4   5  21       65.52       18.64     48.64 o
  -3   5  21      138.97      143.06     37.28 o
  -2   5  21       24.19       30.54     21.76 o
  -1   5  21       49.40       65.18     18.02 o
   0   5  21       47.03       44.64     17.17 o
   1   5  21       50.40       56.80     18.30 o
   2   5  21       25.66       39.69     23.73 o
   3   5  21      140.24      135.02     33.25 o
   4   5  21       63.14       49.74     26.88 o
  -4   6  21      113.77      142.31     58.15 o
  -3   6  21      174.93      205.10     29.03 o
  -2   6  21       31.14       28.83     21.43 o
  -1   6  21       52.39       72.94     17.74 o
   0   6  21        5.63      -16.55     16.05 o
   1   6  21       51.52       67.30     19.58 o
   2   6  21       28.58       13.29     19.72 o
   3   6  21      179.55      168.17     28.81 o
   4   6  21      118.09      110.23     47.08 o
  -4   7  21       20.42      -34.75     45.24 o
  -3   7  21      151.56      166.21     46.55 o
  -2   7  21       83.54      108.72     24.19 o
  -1   7  21       87.63       71.41     18.09 o
   0   7  21      268.73      242.23     24.38 o
   1   7  21       90.50      108.92     35.38 o
   2   7  21       81.39       52.22     23.09 o
   3   7  21      155.96      147.67     25.31 o
   4   7  21       19.26       33.27     33.64 o
  -4   8  21      331.94      406.95     71.84 o
  -3   8  21      357.43      398.25     52.40 o
  -2   8  21      132.85      147.48     25.07 o
  -1   8  21      254.29      264.04     25.62 o
   0   8  21       96.01       99.53     20.65 o
   1   8  21      254.12      221.65     25.25 o
   2   8  21      131.94      106.08     20.10 o
   3   8  21      361.97      312.80     30.78 o
   4   8  21      332.57      275.11     35.65 o
  -3   9  21      284.82      327.41     72.27 o
  -2   9  21      318.94      329.71     38.18 o
  -1   9  21      437.24      508.79     42.64 o
   0   9  21      171.03      186.61     23.29 o
   1   9  21      437.68      425.54     27.36 o
   2   9  21      319.24      284.55     25.47 o
   3   9  21      287.63      308.79     34.54 o
  -3  10  21      272.64      304.39     49.44 o
  -2  10  21       17.21       23.17     45.77 o
  -1  10  21       77.57       88.40     26.28 o
   0  10  21      240.00      322.08     27.57 o
   1  10  21       78.91       53.95     22.50 o
   2  10  21       18.66       13.47     17.35 o
   3  10  21      271.54      182.11     42.42 o
  -3  11  21        9.20      -12.61     49.61 o
  -2  11  21       10.79        1.82     25.04 o
  -1  11  21       50.44       85.25     33.74 o
   0  11  21       80.89       74.14     24.95 o
   1  11  21       47.69       60.21     23.26 o
   2  11  21       10.30      -16.22     21.08 o
   3  11  21        9.47       -5.07     22.11 o
  -2  12  21       50.97       52.13     27.72 o
  -1  12  21        3.70        2.42     23.99 o
   0  12  21       53.23       54.40     21.54 o
   1  12  21        3.73       23.99     22.05 o
   2  12  21       52.29       54.64     33.01 o
  -1  13  21      247.10      208.57     43.10 o
   0  13  21      779.95      875.02     56.75 o
   1  13  21      242.79      225.40     38.63 o
   0   0  22      356.73      368.88     36.38 o
   1   0  22      205.17      186.12     21.66 o
   2   0  22      647.02      604.85     36.95 o
   3   0  22      417.00      455.35     84.60 o
   4   0  22      249.10      277.90     47.71 o
  -4   1  22       90.58      112.32     55.82 o
  -3   1  22       55.39       60.65     49.12 o
  -2   1  22      288.13      256.34     25.87 o
  -1   1  22      677.38      729.11     33.89 o
   0   1  22      325.67      262.53     22.92 o
   1   1  22      683.29      693.62     37.73 o
   2   1  22      288.54      346.39     27.16 o
   3   1  22       54.60       84.67     32.94 o
   4   1  22       89.77       47.55     28.59 o
  -4   2  22      324.25      252.21     64.75 o
  -3   2  22       37.73       45.66     29.90 o
  -2   2  22       37.22       26.00     22.03 o
  -1   2  22      116.19       98.03     19.29 o
   0   2  22      329.08      379.14     25.52 o
   1   2  22      117.68      144.93     24.30 o
   2   2  22       37.36       45.09     19.86 o
   3   2  22       36.75       48.53     31.56 o
   4   2  22      315.69      352.73     40.81 o
  -4   3  22       38.02       72.42     50.77 o
  -3   3  22       95.76       94.81     27.41 o
  -2   3  22       38.88       76.40     33.01 o
  -1   3  22        7.69        8.66     16.85 o
   0   3  22      114.05      110.87     19.93 o
   1   3  22        9.12      -11.75     18.21 o
   2   3  22       39.46       22.94     18.96 o
   3   3  22       94.50       82.21     31.95 o
   4   3  22       38.44       38.12     27.72 o
  -4   4  22        0.74        0.68     48.83 o
  -3   4  22      165.06      178.16     36.44 o
  -2   4  22       15.42        2.22     21.67 o
  -1   4  22      211.66      218.84     21.83 o
   0   4  22       72.18       61.89     18.19 o
   1   4  22      211.52      204.60     23.90 o
   2   4  22       15.85       -4.63     18.03 o
   3   4  22      168.42      174.77     37.89 o
   4   4  22        1.15      -44.93     24.91 o
  -4   5  22       80.89       95.33     55.04 o
  -3   5  22       17.34       16.70     23.93 o
  -2   5  22      123.91      112.57     25.25 o
  -1   5  22      149.94      155.95     21.14 o
   0   5  22       26.94       18.30     17.38 o
   1   5  22      143.64      121.52     22.22 o
   2   5  22      124.35      108.99     23.57 o
   3   5  22       17.83       30.88     32.49 o
   4   5  22       83.51       94.88     30.37 o
  -4   6  22      340.00      394.33     73.20 o
  -3   6  22       10.03       28.89     23.94 o
  -2   6  22       17.17       10.01     21.84 o
  -1   6  22      359.88      332.94     25.50 o
   0   6  22      678.38      711.91     36.56 o
   1   6  22      363.86      409.51     28.63 o
   2   6  22       17.09      -16.04     20.05 o
   3   6  22        9.64        1.49     27.04 o
   4   6  22      343.48      275.52     35.73 o
  -3   7  22      216.66      269.75     47.96 o
  -2   7  22      408.68      443.66     40.06 o
  -1   7  22      198.90      210.58     22.58 o
   0   7  22      149.74      171.00     22.97 o
   1   7  22      199.10      183.49     24.11 o
   2   7  22      413.78      371.90     31.17 o
   3   7  22      218.56      164.13     28.33 o
  -3   8  22       17.73       45.51     38.16 o
  -2   8  22       87.95       53.66     24.45 o
  -1   8  22      411.82      457.85     56.10 o
   0   8  22      151.17       97.87     21.94 o
   1   8  22      415.50      433.40     45.17 o
   2   8  22       88.00       93.45     22.99 o
   3   8  22       17.99        4.34     22.71 o
  -3   9  22        2.90       31.00     40.27 o
  -2   9  22       39.15       75.54     29.43 o
  -1   9  22       26.20       57.34     25.16 o
   0   9  22       40.63        2.30     19.12 o
   1   9  22       24.18       28.24     20.63 o
   2   9  22       41.76       71.44     32.51 o
   3   9  22        3.10       17.26     25.75 o
  -2  10  22        4.92       30.01     42.37 o
  -1  10  22      236.80      306.22     33.38 o
   0  10  22        4.77       -0.02     19.53 o
   1  10  22      236.09      229.64     39.63 o
   2  10  22        5.08       -3.35     19.00 o
  -2  11  22      322.84      325.15     41.53 o
  -1  11  22       26.34       36.34     30.28 o
   0  11  22       90.24       98.14     23.30 o
   1  11  22       25.22       34.20     41.78 o
   2  11  22      321.31      256.96     34.70 o
  -1  12  22      419.37      411.34     36.56 o
   0  12  22       94.93       83.32     29.19 o
   1  12  22      411.03      373.40     30.57 o
   1   0  23      133.73      102.26     21.98 o
   2   0  23      967.07     1030.25     45.22 o
   3   0  23       18.41       -6.72     30.73 o
   4   0  23        0.20       -2.07     26.06 o
  -4   1  23       47.83       20.29     50.29 o
  -3   1  23      191.94      211.84     58.00 o
  -2   1  23       30.18       18.89     26.52 o
  -1   1  23      335.75      255.27     23.62 o
   0   1  23      222.67      242.13     23.23 o
   1   1  23      329.47      298.44     27.01 o
   2   1  23       31.51       15.36     19.47 o
   3   1  23      196.25      235.23     52.08 o
   4   1  23       46.55       66.63     30.26 o
  -4   2  23       73.06       42.91     52.23 o
  -3   2  23       50.12      114.23     32.83 o
  -2   2  23      122.98      177.72     36.71 o
  -1   2  23       36.97       41.54     18.80 o
   0   2  23       22.10        5.32     17.64 o
   1   2  23       38.06       44.22     20.39 o
   2   2  23      119.68       96.94     22.27 o
   3   2  23       48.32       29.57     33.20 o
   4   2  23       76.42      111.90     38.01 o
  -4   3  23       83.87      183.67     61.64 o
  -3   3  23      210.32      130.89     35.62 o
  -2   3  23       16.58       10.50     24.00 o
  -1   3  23       68.42       66.03     19.69 o
   0   3  23      316.65      307.90     24.91 o
   1   3  23       70.02       66.06     21.20 o
   2   3  23       16.35       35.89     20.03 o
   3   3  23      215.92      224.70     73.54 o
   4   3  23       81.56       25.24     28.62 o
  -3   4  23       81.99       83.20     37.98 o
  -2   4  23      138.39      188.38     28.20 o
  -1   4  23      267.07      298.06     25.52 o
   0   4  23       67.83       57.70     19.72 o
   1   4  23      267.80      282.52     27.03 o
   2   4  23      145.89      144.60     25.29 o
   3   4  23       82.29       36.32     34.44 o
  -3   5  23      157.91      147.99     29.21 o
  -2   5  23       58.83        4.06     23.42 o
  -1   5  23      102.73      119.14     24.41 o
   0   5  23      261.02      209.01     25.62 o
   1   5  23      104.70      107.74     22.24 o
   2   5  23       58.13       73.72     24.09 o
   3   5  23      158.12      192.81     40.33 o
  -3   6  23       32.22       -4.28     23.98 o
  -2   6  23       43.41       48.70     24.80 o
  -1   6  23      318.16      336.97     26.22 o
   0   6  23       52.13       40.30     20.17 o
   1   6  23      319.20      342.80     34.97 o
   2   6  23       43.90       56.83     23.22 o
   3   6  23       31.00       44.05     41.41 o
  -3   7  23       96.64       84.71     43.20 o
  -2   7  23      119.57       78.31     25.82 o
  -1   7  23       92.51       68.85     23.19 o
   0   7  23       32.09       56.84     21.52 o
   1   7  23       92.89       74.75     23.00 o
   2   7  23      119.11       79.97     25.01 o
   3   7  23       97.62       96.18     27.57 o
  -2   8  23      337.47      332.41     32.85 o
  -1   8  23       82.67       65.11     26.69 o
   0   8  23       76.80       52.78     21.95 o
   1   8  23       82.06       60.68     21.90 o
   2   8  23      338.75      304.68     29.53 o
  -2   9  23      132.71      192.45     34.22 o
  -1   9  23       44.18       -1.92     25.45 o
   0   9  23       17.30       -3.80     20.05 o
   1   9  23       42.90       32.46     23.75 o
   2   9  23      131.27      123.79     24.97 o
  -1  10  23       16.30       38.01     26.38 o
   0  10  23       38.99       24.91     21.50 o
   1  10  23       13.96       26.98     23.06 o
   0  11  23      133.58      107.21     24.73 o
   0   0  24       47.12       70.31     28.74 o
   1   0  24      494.68      515.16     33.69 o
   2   0  24        6.55       32.90     21.58 o
   3   0  24       10.07        6.49     84.70 o
  -3   1  24       45.63      -25.61     32.44 o
  -2   1  24      230.46      247.05     30.56 o
  -1   1  24      350.68      308.63     28.82 o
   0   1  24      779.09      843.52     41.40 o
   1   1  24      359.29      429.20     30.88 o
   2   1  24      228.05      218.32     30.56 o
   3   1  24       44.42      -17.51     32.95 o
  -3   2  24       41.21       87.80     34.97 o
  -2   2  24       72.45       78.63     26.44 o
  -1   2  24      228.31      196.08     25.33 o
   0   2  24      489.52      533.58     56.60 o
   1   2  24      224.31      209.13     26.63 o
   2   2  24       74.56       58.97     22.43 o
   3   2  24       40.01       32.34     34.01 o
  -3   3  24       23.00       45.83     33.00 o
  -2   3  24       99.53       91.63     26.88 o
  -1   3  24      246.61      236.41     39.68 o
   0   3  24      205.07      179.27     34.36 o
   1   3  24      243.19      203.08     25.72 o
   2   3  24      100.53       93.50     25.25 o
   3   3  24       23.87       32.28     35.24 o
  -3   4  24      285.71      282.81     55.08 o
  -2   4  24      136.76      150.54     28.53 o
  -1   4  24       14.60       23.28     21.50 o
   0   4  24       88.32       69.29     22.67 o
   1   4  24       15.58       15.56     21.21 o
   2   4  24      136.13      151.70     27.70 o
   3   4  24      281.76      293.19     57.42 o
  -3   5  24       14.25       13.00     26.07 o
  -2   5  24      116.50      165.48     42.76 o
  -1   5  24      212.89      226.95     24.80 o
   0   5  24       86.89      103.64     23.54 o
   1   5  24      207.77      293.24     38.19 o
   2   5  24      119.81      117.83     26.13 o
   3   5  24       13.98      -12.95     28.76 o
  -2   6  24      159.67       89.61     27.62 o
  -1   6  24       27.73       44.79     22.79 o
   0   6  24      127.83      126.56     24.99 o
   1   6  24       29.43       45.24     22.32 o
   2   6  24      161.03      122.76     33.79 o
  -2   7  24      141.87      138.26     28.18 o
  -1   7  24       92.33       97.24     28.78 o
   0   7  24       54.47       54.42     22.02 o
   1   7  24       95.06       81.89     24.03 o
   2   7  24      145.48      178.92     28.19 o
  -2   8  24       89.80       78.44     65.92 o
  -1   8  24       20.37       31.71     26.38 o
   0   8  24        3.25      -38.63     19.31 o
   1   8  24       21.73      -10.22     21.85 o
  -1   9  24       35.97       74.36     28.24 o
   0   9  24       38.49       30.05     22.59 o
   1   9  24       34.79        3.32     24.46 o
   1   0  25      667.46      664.59     38.51 o
   2   0  25       92.46      111.70     29.10 o
  -2   1  25      152.30      180.56     30.25 o
  -1   1  25       97.11      124.54     28.43 o
   0   1  25       48.57       69.50     21.44 o
   1   1  25       97.71      103.23     31.66 o
   2   1  25      150.79      129.00     25.41 o
  -2   2  25      109.06      142.72     29.35 o
  -1   2  25       44.81       34.23     29.92 o
   0   2  25      151.83      168.94     26.37 o
   1   2  25       45.69       35.68     22.55 o
   2   2  25      106.66      117.86     25.16 o
  -2   3  25      135.81      164.26     30.36 o
  -1   3  25      104.10       69.49     23.44 o
   0   3  25        2.80      -13.10     22.27 o
   1   3  25      106.18      144.44     25.70 o
   2   3  25      135.35      149.85     28.58 o
  -2   4  25      134.29      160.34     30.11 o
  -1   4  25       33.83      -12.75     21.89 o
   0   4  25      104.28      114.44     27.90 o
   1   4  25       31.74       55.81     22.99 o
   2   4  25      132.44      112.51     28.21 o
  -2   5  25        3.64       40.95     27.40 o
  -1   5  25       13.65        4.80     21.40 o
   0   5  25      257.57      257.85     27.92 o
   1   5  25       13.71        8.11     22.20 o
   2   5  25        2.71      -21.98     23.68 o
  -1   6  25       18.98        0.62     28.31 o
   0   6  25      247.77      238.72     28.62 o
   1   6  25       17.32       33.08     23.50 o
  -1   7  25      160.99      200.92     56.74 o
   0   7  25      171.39      128.51     25.33 o
   1   7  25      160.75      170.70     27.17 o
   0   0  26      231.94      213.33     45.30 o
   1   0  26        4.67       36.92     24.08 o
  -1   1  26      107.94      102.03     25.13 o
   0   1  26      193.55      313.66     34.06 o
   1   1  26      107.58       10.15     26.71 o
  -1   2  26      155.06      136.73     27.18 o
   0   2  26      182.18      150.08     27.47 o
   1   2  26      160.47      155.03     27.41 o
  -1   3  26       63.25       22.08     23.38 o
   0   3  26      155.14      177.79     29.25 o
   1   3  26       63.05       73.54     25.18 o
   0   4  26       12.39       29.26     23.74 o
 
